# Supplementary material for: New Recurrent Structural Aberrations in the Genome of Chronic Lymphocytic Leukemia Based on Exome-Sequencing Data
Source: Front Genet. 2019 Sep 20;10:854. doi: 10.3389/fgene.2019.00854 (PMC6764480; doi:10.3389/fgene.2019.00854)
Supplement: Supplemental Figure 1 — Heatmap representation of genomic profiles made using segmented copy number data of the CLL genomes. [file DataSheet_1.zip › Supplemetary Table 2.xlsx]

## Sheet: Deletions
a) TTT
Chromosome	P-value (Univariate)	Lower 95% CI	Upper 95% CI	Schoenfeld's p-val	Cases	FDR	P-value (Multivariate)	Lower 95% CI	Upper 95% CI	Schoenfeld's p-val	FDR
17p	0.000177136	2.11697	10.9434	0.475073	8	0.000531407	0.000251935	2.05049	10.7354	0.66058	0.000755804
18p	0.327844	0.608503	4.42464	0.255771	7	0.491766	0.261191	0.205242	1.53653	0.490711	0.391786
8p	0.97326	0.242187	3.93675	0.0854281	6	0.97326	0.562272	0.160074	2.70738	0.201041	0.562272
b) OS
Chromosome	P-value (Univariate)	Lower 95% CI	Upper 95% CI	Schoenfeld's p-val	Cases	FDR	P-value (Multivariate)	Lower 95% CI	Upper 95% CI	Schoenfeld's p-val	FDR
17p	0.406189	0.317218	17.066	0.278291	8	0.406189	0.516894	0.263131	14.2164	0.399501	0.677238
18p	0.29228	0.51969	8.80012	0.675488	7	0.406189	0.677238	0.172975	3.12647	0.871693	0.677238
8p	0.00255811	1.88293	19.7072	0.453167	6	0.00767432	0.176876	0.649604	10.4118	0.725358	0.530627
