# Supplementary material for: New Recurrent Structural Aberrations in the Genome of Chronic Lymphocytic Leukemia Based on Exome-Sequencing Data
Source: Front Genet. 2019 Sep 20;10:854. doi: 10.3389/fgene.2019.00854 (PMC6764480; doi:10.3389/fgene.2019.00854)
Supplement: Supplemental Figure 1 — Heatmap representation of genomic profiles made using segmented copy number data of the CLL genomes. [file DataSheet_1.zip › Supplementary Table 5.xlsx]

## Sheet: Sheet1
Gene Symbol	CNA event	Spearman's Correlation	CNA events	P-value	FDR
PFN2	Amplification Peak 14	0.156	10	0.02	0.04
ACAP2	Amplification Peak 15	0.152	8	0.02	0.02
CDK19	Deletion Peak 21	0.206	11	0.000202	0.00403
GTF3C6	Deletion Peak 21	0.222	11	0.000849	0.0034
FOLH1B	Deletion Peak 32	-0.198	17	0.00311	0.0062
FDX1	Deletion Peak 34	0.219	24	0.00101	0.00152
RDX	Deletion Peak 34	0.187	24	0.00525	0.00525
ATM	Deletion Peak 34	0.231	24	0.000511	0.00152
DLEU2	Deletion Peak 38	0.277	104	2.87973e-05	3.84e-05
DLEU1	Deletion Peak 38	0.448	104	2.40289e-12	4.8e-12
KCNRG	Deletion Peak 38	0.489	104	8.89884e-15	3.56e-14
CTAGE5	Deletion Peak 40	0.163	29	0.01	0.02
MIA2	Deletion Peak 40	0.163	29	0.01	0.02
