# Supplementary material for: New Recurrent Structural Aberrations in the Genome of Chronic Lymphocytic Leukemia Based on Exome-Sequencing Data
Source: Front Genet. 2019 Sep 20;10:854. doi: 10.3389/fgene.2019.00854 (PMC6764480; doi:10.3389/fgene.2019.00854)
Supplement: Supplemental Figure 1 — Heatmap representation of genomic profiles made using segmented copy number data of the CLL genomes. [file DataSheet_1.zip › Supplementary Table 4.xlsx]

## Sheet: Sheet1
Chromosome	Start	End	Cytoband	Copy Number	Uncertainty	Kolmogorov-Smirnov P-value	Sample ID	Candidate Target	Candidate gene somatic status
1	871059	39359040	p36.33-p34.3	2	4.85342	<2.2E-16	270	ARID1A	Not mutated
1	879120	39377206	p36.33-p34.3	2	4.27339	0.00273802	191	ARID1A	Not mutated
1	1248862	55464978	p36.33-p32.3	2	4.13995	1.68865e-13	273	ARID1A	Not mutated
1	3394930	55529385	p36.32-p32.3	2	1.28598	3.26517e-13	13	ARID1A	Not mutated
1	6589102	17327042	p36.31-p36.13	2	4.76099	2.88658e-15	721	ARID1A	Not mutated
1	25666942	53444111	p36.31-p36.13	2	4.73287	<2.2E-16	721	*
1	26508217	47842588	p36.11-p33	2	4.24911	0.000482359	185	ARID1A	Not mutated
1	33238520	55473004	p35.1-p32.3	2	4.77673	<2.2E-16	322
1	109315281	169272435	p13.3-q24.2	2	4.28332	<2.2E-16	3	PI4KB/IL6R	Not mutated
1	145112276	154481024	q21.1-q21.3	2	3.48316	1.83005e-08	264	PI4KB/IL6R	Not mutated
1	151104640	161205729	q21.3-q23.3	2	4.35613	<2.2E-16	8	PI4KB/IL6R	Not mutated
3	38904712	52456879	p22.2-p21.1	2	3.87378	1.67473e-06	39	SEMA3B/MAPKAPK3/DOCK3/STAB1	Not mutated
3	50140427	53160097	p21.31-p21.1	2	4.9475	0.0241145	197	SEMA3B/MAPKAPK3/DOCK3/STAB1	Not mutated
3	59031901	121204059	p14.2-q13.33	2	4.53764	<2.2E-16	505
4	108985484	156839484	q25-q32.1	2	4.39818	7.79678e-05	13
7	73442348	158896644	q11.23-q36.3	2	4.89019	7.13453e-05	147	EPHB4	Not mutated
7	94879306	105895051	q21.3-q22.3	2	4.09409	1.28844e-08	53	EPHB4	Not mutated
9	71627876	117106210	q21.11-q32	2	1.17556	0.000881944	138	*
9	123928390	140997274	q33.2-q34.3	2	4.68189	<2.2E-16	319	NOTCH1	Not mutated
9	130435327	140970436	q34.11-q34.3	2	4.97807	<2.2E-16	195	NOTCH1	Not mutated
9	133914183	141008922	q34.12-q34.3	2	4.70281	1.12177e-12	168	NOTCH1	Not mutated
9	135526322	140777349	q34.13-q34.3	2	3.16069	0.00391107	138	NOTCH1	Mutated
10	98824542	105809351	q24.1-q25.1	2	4.85098	0.00213579	13
11	193065	4411103	p15.5-p15.4	2	4.72408	<2.2E-16	326	HRAS/IGF2/CDKN1C	Not mutated
11	244043	3988961	p15.5-p15.4	2	4.1869	4.27436e-14	38	HRAS/IGF2/CDKN1C	Not mutated
11	251843	1256807	p15.5-p15.4	2	3.65928	<2.2E-16	270	HRAS/IGF2/CDKN1C	Not mutated
11	44286304	94704278	p11.2-q21	2	3.66187	1.72203e-06	868
11	47648495	85961438	p11.2-q14.2	2	3.21863	2.69433e-05	7
11	47807913	57004572	p11.2-q12.1	2	3.88949	5.53843e-06	117		ATM mutation
11	60699116	73432077	q12.2-q13.4	2	4.80963	<2.2E-16	141
11	61524500	77595100	q12.2-q14.1	2	4.90927	<2.2E-16	17		11q deleletion
11	61919252	86778899	q12.2-q14.1	2	2.95758	0.00463483	1533
11	63988425	66384533	q13.1-q13.2	2	4.89476	9.93881e-09	13
11	65325107	68214058	q13.1-q13.2	2	4.68777	0.000457906	185
11	78431387	129980519	q14.1-q24.3	2	3.84594	3.19002e-09	199	ATM	Mutated
11	86868309	118778294	q14.2-q23.3	2	4.34543	0.00965401	723	ATM	Mutated
11	118828191	134239907	q23.3-q25	2	4.19644	0.00334097	723
15	20874845	43622805	q11.2-q15.3	2	4.93575	0.00095799	195
16	105379	84056572	p13.3-q23.3	2	2.02101	5.43881e-10	13	CREBBP	Not mutated
16	347010	46715295	p13.3-q11.2	2	3.3985	4.59843e-11	48	CREBBP	Not mutated
16	3188305	15718972	p13.3-p13.11	2	4.23481	9.04699e-12	23	CREBBP	Not mutated
16	67912038	90102233	q22.1-q24.2	2	4.90919	1.42847e-10	267
17	648168	8274809	p13.3-p13.1	2	3.89543	<2.2E-16	279	TP53	Mutated
17	1556776	58034688	p13.3-q23.1	2	4.66658	<2.2E-16	3	TP53	Not mutated
17	4402416	9793103	p13.2-p13.1	2	4.877	1.34755e-10	7	TP53	Mutated
17	9801263	29192860	p13.1-q11.2	2	4.28053	0.00759408	13
17	16552887	76498004	p11.2-q25.3	2	2.48479	<2.2E-16	273
17	18022025	41267872	p11.2-q21.31	2	3.80763	<2.2E-16	141
17	39846407	49109156	q21.2-q21.33	2	4.8218	<2.2E-16	17
17	39962962	48268849	q21.2-q21.33	2	4.73873	1.46498e-05	156
17	41201128	55926722	q21.31-q22	2	2.70607	0.00542621	13
17	60651628	81052364	q23.2-q25.3	2	3.47319	1.42292e-05	13
17	73519653	81006695	q25.1-q25.3	2	3.99752	<2.2E-16	172
19	327169	9268180	p13.3-p13.2	2	4.71512	1.21672e-09	7
19	33991850	53995417	q13.11-q13.42	2	2.87492	3.68287e-06	185
19	39019474	50369848	q13.2-q13.33	2	4.97693	1.11022e-16	13
20	18470936	52790247	p11.23-q13.2	2	4.00532	0.0382464	1346	ASXL1	Not mutated
20	18492782	52832068	p11.23-q13.2	2	4.27139	0.0262041	761	ASXL1	Not mutated
20	23420939	60551390	p11.21-q13.33	2	4.75774	0.0380006	51	ASXL1	Not mutated
20	25288580	39991759	p11.21-q12	2	3.13452	0.0278679	1512	ASXL1	Not mutated
22	17582795	35729057	q11.1-q12.3	2	4.32703	7.66187e-07	13	PIK3IP1/XBP1	Not mutated
22	23252703	36124911	q11.22-q12.3	2	4.61984	4.6514e-11	1294	PIK3IP1/XBP1	Not mutated
22	37395870	51064055	q12.3-q13.33	2	3.92938	0.000228377	185
