# Supplementary material for: New Recurrent Structural Aberrations in the Genome of Chronic Lymphocytic Leukemia Based on Exome-Sequencing Data
Source: Front Genet. 2019 Sep 20;10:854. doi: 10.3389/fgene.2019.00854 (PMC6764480; doi:10.3389/fgene.2019.00854)
Supplement: Supplemental Figure 1 — Heatmap representation of genomic profiles made using segmented copy number data of the CLL genomes. [file DataSheet_1.zip › Supplementary Table 3.xlsx]

## Sheet: Sheet1
a) TTT										P-value Compex Model
Chromosome	P-value (Univariate)	Lower 95% CI	Upper 95% CI	Schoenfeld's p-val	Cases	FDR	P-value (Multivariate)	Lower 95% CI	Upper 95% CI	Schoenfeld's p-val	FDR
12p	0.0008818	1.30614	2.81116	0.0763841	60	0.00205753	0.336094	0.81152	1.84303	0.0133814	0.39211
12q	0.0008818	1.30614	2.81116	0.0763841	60	0.00205753	0.336094	0.81152	1.84303	0.0133814	0.39211
18p	0.243425	0.629403	6.19778	0.860081	5	0.283995	0.0883221	0.859771	8.71993	0.838657	0.252522
18q	0.38601	0.52849	5.20303	0.92855	6	0.38601	0.138754	0.752994	7.65579	0.872412	0.252522
2p	0.00087795	1.64203	6.80754	0.645132	10	0.00205753	0.902182	0.503326	2.17793	0.315597	0.902182
3q	0.184394	0.691664	6.79147	0.36633	5	0.258151	0.0751085	0.899095	9.09678	0.301468	0.252522
8q	0.00561179	1.44626	8.63081	0.785758	6	0.00982062	0.144298	0.785245	5.2259	0.377941	0.252522
b) OS
Chromosome	P-value (Univariate)	Lower 95% CI	Upper 95% CI	Schoenfeld's p-val	Cases	FDR	P-value (Multivariate)	Lower 95% CI	Upper 95% CI	Schoenfeld's p-val	FDR
12p	0.00640638	1.28819	4.7054	0.0891472	60	0.0224223	0.581369	0.595393	2.52058	0.207239	0.997116
12q	0.00640638	1.28819	4.7054	0.0891472	60	0.0224223	0.581369	0.595393	2.52058	0.207239	0.997116
18p	0.9964	0	Inf	0.999799	5	0.9964	0.997116	0	Inf	0.999846	0.997116
18q	0.996235	0	Inf	0.999784	6	0.9964	0.997064	0	Inf	0.999839	0.997116
2p	0.29716	0.515727	8.73342	0.377148	10	0.52003	0.953053	0.227322	4.03493	0.639567	0.997116
3q	0.57056	0.244544	12.8782	0.723239	5	0.798784	0.471635	0.279887	15.6674	0.536902	0.997116
8q	0.0403983	1.0672	18.3088	0.742989	6	0.0942627	0.379555	0.404347	10.775	0.987188	0.997116
