# Supplementary material for: New Recurrent Structural Aberrations in the Genome of Chronic Lymphocytic Leukemia Based on Exome-Sequencing Data
Source: Front Genet. 2019 Sep 20;10:854. doi: 10.3389/fgene.2019.00854 (PMC6764480; doi:10.3389/fgene.2019.00854)
Supplement: Supplemental Figure 1 — Heatmap representation of genomic profiles made using segmented copy number data of the CLL genomes. [file DataSheet_1.zip › Supplementary Table 1.xlsx]

## Sheet: Sheet1
Event	TTT P-value (Univariate)	Lower 95% CI	Upper 95% CI	Schoenfeld's test	Cases	FDR	TTT P-value (Multivariate)	Lower 95% CI	Upper 95% CI	Schoenfeld's p-val	Cases	FDR	Event	OS P-value (Univariate)	Lower 95% CI	Upper 95% CI	Schoenfeld's P-val	Cases	FDR	OS P-value (Multivariate)	Lower 95% CI	Upper 95% CI	Schoenfeld's test	Cases	FDR
Amplification Peak 3	0.523417	0.220162	2.15978	0.876904	9	0.890056	0.725929	0.388459	3.88636	0.842987	9	0.982801	Amplification Peak 3	0.798809	0.106488	5.60816	0.767376	9	0.999113	0.90581	0.130311	9.97109	0.926039	9	0.997174
Amplification Peak 4	0.934462	0.334045	3.29537	0.352115	9	0.973521	0.850768	0.354592	3.51474	0.34474	9	0.982801	Amplification Peak 4	0.0453017	1.03116	18.2309	0.366664	9	0.566272	0.120904	0.721178	16.5457	0.359175	9	0.846325
Amplification Peak 8	0.408736	0.197318	1.93573	0.343856	11	0.890056	0.320215	0.178288	1.75745	0.360107	11	0.893247	Amplification Peak 8	0.556652	0.371016	6.30302	0.725056	11	0.999113	0.816446	0.192302	3.66758	0.928995	11	0.997174
Amplification Peak 14	0.526782	0.307228	1.82944	0.348853	15	0.890056	0.60302	0.323985	1.92393	0.589146	15	0.982801	Amplification Peak 14	0.142614	0.773422	5.9447	0.734382	15	0.999113	0.0719322	0.918554	7.3227	0.503058	15	0.629407
Amplification Peak 15	0.668634	0.338174	2.00478	0.0296297	14	0.890056	0.770714	0.4667	2.79628	0.0616356	14	0.982801	Amplification Peak 15	0.959057	0.252492	4.26489	0.382584	14	0.999113	0.405917	0.437257	7.73148	0.457789	14	0.997174
Amplification Peak 17	0.421037	0.510022	5.00847	0.292495	6	0.890056	0.195	0.621796	10.2751	0.525051	6	0.812499	Amplification Peak 17	0.612127	0.230323	12.0983	0.092967	6	0.999113	0.997104	0	Inf	0.99992	6	0.997174
Amplification Peak 18	0.429454	0.0633995	3.23274	0.126842	5	0.890056	0.904177	0.12299	6.37963	0.0916182	5	0.982801	Amplification Peak 18	0.996285	0	Inf	0.999974	5	0.999113	0.995935	0	Inf	0.999947	5	0.997174
Amplification Peak 19	0.492366	0.476173	4.67408	0.651385	5	0.890056	0.706124	0.396884	3.91331	0.71803	5	0.982801	Amplification Peak 19	0.995891	0	Inf	0.999958	5	0.999113	0.995561	0	Inf	0.999709	5	0.997174
Amplification Peak 20	0.931868	0.395059	2.34219	0.700827	10	0.973521	0.466184	0.255892	1.86671	0.949323	10	0.982801	Amplification Peak 20	0.390131	0.519535	5.35185	0.540376	10	0.999113	0.480112	0.143524	2.49168	0.862688	10	0.997174
Amplification Peak 24	0.301655	0.832569	1.80678	0.333881	70	0.890056	0.735246	0.721793	1.5872	0.29729	70	0.982801	Amplification Peak 24	0.225245	0.76963	3.03958	0.665068	70	0.999113	0.243441	0.752384	3.06765	0.17619	70	0.981506
Amplification Peak 28	0.199378	0.80221	2.87588	0.661449	19	0.890056	0.518847	0.65058	2.34372	0.579967	19	0.982801	Amplification Peak 28	0.0349218	1.07267	6.76675	0.287445	19	0.566272	0.252387	0.666792	4.67885	0.291007	19	0.981506
Amplification Peak 30	0.598037	0.170494	2.77058	0.539927	6	0.890056	0.259658	0.110265	1.8126	0.881023	6	0.893247	Amplification Peak 30	0.995665	0	Inf	0.999961	6	0.999113	0.995895	0	Inf	0.999896	6	0.997174
Amplification Peak 31	0.93458	0.304336	2.98615	0.155113	8	0.973521	0.324574	0.563093	5.66892	0.0847713	8	0.893247	Amplification Peak 31	0.881004	0.118831	6.21997	0.410439	8	0.999113	0.306954	0.377806	22.0422	0.430923	8	0.997174
Amplification Peak 32	0.877939	0.348969	3.42737	0.931752	6	0.973521	0.89792	0.342896	3.38806	0.809439	6	0.982801	Amplification Peak 32	0.995101	0	Inf	0.99996	6	0.999113	0.996314	0	Inf	0.99992	6	0.997174
Amplification Peak 33	0.0238876	0.147322	0.873092	0.827832	26	0.597191	0.0478644	0.167028	0.991581	0.836825	26	0.593637	Amplification Peak 33	0.456193	0.142304	2.40039	0.554407	26	0.999113	0.379841	0.125348	2.20677	0.917101	26	0.997174
Amplification Peak 40	0.314538	0.175868	1.74929	0.135192	11	0.890056	0.481929	0.210195	2.08765	0.208696	11	0.982801	Amplification Peak 40	0.745666	0.0988894	5.24186	0.932406	11	0.999113	0.973721	0.140058	7.63625	0.806415	11	0.997174
Amplification Peak 42	0.215748	0.897474	1.61459	0.917099	188	0.890056	0.0983059	0.954284	1.73499	0.52513	188	0.614412	Amplification Peak 42	0.558013	0.479782	1.48651	0.928518	188	0.999113	0.913019	0.570321	1.87356	0.547668	188	0.997174
Amplification Peak 45	0.308031	0.176356	1.7295	0.64901	12	0.890056	0.0383219	0.0563292	0.923568	0.693001	12	0.593637	Amplification Peak 45	0.809189	0.108102	5.6782	0.746397	12	0.999113	0.942695	0.126459	6.83135	0.837776	12	0.997174
Amplification Peak 50	0.453832	0.206018	2.02621	0.682476	8	0.890056	0.996814	0.316261	3.14718	0.557414	8	0.996814	Amplification Peak 50	0.65609	0.0879687	4.6214	0.349128	8	0.999113	0.803714	0.0921862	6.34313	0.478217	8	0.997174
Amplification Peak 51	0.561487	0.315731	1.86994	0.670106	12	0.890056	0.734171	0.350682	2.09256	0.655153	12	0.982801	Amplification Peak 51	0.840701	0.210415	3.55631	0.65529	12	0.999113	0.62708	0.162374	2.99112	0.307703	12	0.997174
Amplification Peak 53	0.974502	0.253694	4.12515	0.119486	6	0.974502	0.868197	0.277652	4.56513	0.167472	6	0.982801	Amplification Peak 53	0.996662	0	Inf	0.999934	6	0.999113	0.995915	0	Inf	0.999993	6	0.997174
Amplification Peak 54	0.275782	0.64319	4.69654	0.640014	7	0.890056	0.0712364	0.923028	6.90718	0.490152	7	0.593637	Amplification Peak 54	0.572299	0.243416	12.8924	0.847747	7	0.999113	0.20765	0.486522	27.5118	0.760443	7	0.981506
Amplification Peak 55	0.88826	0.417865	2.12943	0.897296	15	0.973521	0.357299	0.646389	3.35088	0.977511	15	0.893247	Amplification Peak 55	0.655489	0.335615	5.67083	0.305062	15	0.999113	0.188507	0.608373	12.4723	0.476492	15	0.981506
Amplification Peak 57	0.676443	0.250269	2.45685	0.42126	8	0.890056	0.948911	0.306866	3.02391	0.324421	8	0.988449	Amplification Peak 57	0.869676	0.117058	6.13303	0.725729	8	0.999113	0.870426	0.112824	6.33853	0.538219	8	0.997174
Amplification Peak 62	0.675885	0.184025	2.99667	0.178477	5	0.890056	0.158223	0.0336106	1.73751	0.694324	5	0.791113	Amplification Peak 62	0.999113	0.13785	7.27061	0.183203	5	0.999113	0.995343	0	Inf	0.999814	5	0.997174
Deletion Peak 7	0.502645	0.674477	1.21299	0.504748	193	0.661376	0.685861	0.788108	1.43614	0.859789	193	0.897462	Deletion Peak 7	0.530759	0.492585	1.44039	0.802785	193	0.945417	0.627887	0.651035	2.03647	0.698496	193	0.996697
Deletion Peak 13	0.265652	0.166945	1.63768	0.645843	12	0.439096	0.607023	0.235317	2.32873	0.660556	12	0.892681	Deletion Peak 13	0.595318	0.0807328	4.23526	0.286704	12	0.945417	0.667622	0.0836314	4.90108	0.372136	12	0.996697
Deletion Peak 16	0.84154	0.54764	2.0937	0.266614	19	0.876604	0.347894	0.688797	2.88096	0.367665	19	0.790667	Deletion Peak 16	0.965806	0.235784	3.9868	0.123694	19	0.998838	0.402574	0.439297	7.75921	0.328062	19	0.996697
Deletion Peak 17	0.68438	0.252004	2.47143	0.254247	8	0.777705	0.717969	0.258391	2.53993	0.184785	8	0.897462	Deletion Peak 17	0.995321	0	Inf	0.999921	8	0.998838	0.99579	0	Inf	0.999979	8	0.996697
Deletion Peak 18	0.0676872	0.946245	4.82943	0.961711	9	0.18802	0.0176486	1.20947	7.35581	0.88658	9	0.110304	Deletion Peak 18	0.998838	0.137665	7.24265	0.633874	9	0.998838	0.303966	0.381624	21.9407	0.67119	9	0.996697
Deletion Peak 21	0.0213681	1.12443	4.32182	0.514594	15	0.0763147	0.758956	0.543618	2.30662	0.38496	15	0.90352	Deletion Peak 21	0.0201598	1.20825	9.2974	0.161384	15	0.125999	0.265484	0.624073	5.54004	0.0284399	15	0.996697
Deletion Peak 23	0.081086	0.924922	3.82405	0.801906	12	0.19438	0.384387	0.634315	3.25978	0.926364	12	0.800807	Deletion Peak 23	0.219662	0.646816	6.65773	0.682043	12	0.570968	0.426564	0.412373	8.12594	0.891337	12	0.996697
Deletion Peak 24	0.00680703	1.31098	5.43719	0.649539	11	0.0425439	0.0103129	1.24894	5.27064	0.967814	11	0.0901469	Deletion Peak 24	0.0264233	1.16852	12.2308	0.455718	11	0.132116	0.121948	0.774879	8.70456	0.592402	11	0.925756
Deletion Peak 27	0.549851	0.273924	1.99266	0.0419786	11	0.667741	0.837552	0.280557	2.80178	0.0776901	11	0.910383	Deletion Peak 27	0.996498	0	Inf	0.999988	11	0.998838	0.995343	0	Inf	0.999907	11	0.996697
Deletion Peak 32	0.0197998	1.0941	2.83582	0.220635	33	0.0763147	0.024873	1.07165	2.79091	0.275614	33	0.124365	Deletion Peak 32	0.0010892	1.58196	6.26435	0.392017	33	0.013615	0.0508388	0.997415	4.14212	0.801372	33	0.635485
Deletion Peak 34	2.01198e-07	1.90602	4.16124	0.546909	44	5.02994e-06	0.00715115	1.16219	2.60561	0.736875	44	0.0901469	Deletion Peak 34	3.39926e-06	2.31579	7.89063	0.406165	44	8.49816e-05	0.0242297	1.10118	3.9895	0.409015	44	0.605742
Deletion Peak 37	0.0151463	1.17436	4.50129	0.0263585	12	0.0757314	0.648047	0.57614	2.42597	0.169276	12	0.897462	Deletion Peak 37	0.0385623	1.05851	8.20165	0.844607	12	0.160676	0.84519	0.259278	3.02003	0.369861	12	0.996697
Deletion Peak 38	0.370726	0.651617	1.17321	0.887299	200	0.514897	0.42917	0.835571	1.52585	0.6551	200	0.801441	Deletion Peak 38	0.253516	0.424301	1.25372	0.940366	200	0.570968	0.9751	0.571138	1.78292	0.985449	200	0.996697
Deletion Peak 40	0.268005	0.42565	1.26783	0.442328	41	0.439096	0.974428	0.568907	1.79104	0.567434	41	0.974428	Deletion Peak 40	0.856717	0.365829	2.30699	0.270604	41	0.998838	0.560693	0.514791	3.4029	0.21377	41	0.996697
Deletion Peak 42	0.000285701	1.51583	4.02903	0.621504	27	0.00238085	0.0417648	1.01988	2.8194	0.906182	27	0.132013	Deletion Peak 42	0.190515	0.736532	4.64514	0.946921	27	0.570968	0.961028	0.357147	2.95134	0.199891	27	0.996697
Deletion Peak 43	0.000185687	1.52945	3.90324	0.914263	33	0.00232108	0.0108176	1.15366	2.98904	0.43612	33	0.0901469	Deletion Peak 43	0.274065	0.665327	4.20596	0.80125	33	0.570968	0.465239	0.535351	3.92327	0.530392	33	0.996697
Deletion Peak 46	0.0855273	0.911271	4.14378	0.0107618	10	0.19438	0.880661	0.467157	2.4287	0.0502701	10	0.917355	Deletion Peak 46	0.0113377	1.3485	10.4589	0.094912	10	0.0944808	0.616987	0.409406	4.5039	0.25917	10	0.996697
Deletion Peak 54	0.560902	0.497919	3.61699	0.873191	8	0.667741	0.828319	0.280646	2.76625	0.508703	8	0.910383	Deletion Peak 54	0.996057	0	Inf	0.999987	8	0.998838	0.995782	0	Inf	0.999914	8	0.996697
Deletion Peak 55	0.89346	0.397006	2.88439	0.252585	10	0.89346	0.584114	0.486622	3.5912	0.463359	10	0.892681	Deletion Peak 55	0.996538	0	Inf	0.999967	10	0.998838	0.995327	0	Inf	0.99983	10	0.996697
Deletion Peak 66	0.720589	0.771758	1.45463	0.172815	125	0.783249	0.0708239	0.974958	1.86426	0.226077	125	0.196733	Deletion Peak 66	0.610807	0.465533	1.56731	0.481596	125	0.945417	0.148121	0.845699	3.03771	0.446202	125	0.925756
