# Supplementary material for: New Recurrent Structural Aberrations in the Genome of Chronic Lymphocytic Leukemia Based on Exome-Sequencing Data
Source: Front Genet. 2019 Sep 20;10:854. doi: 10.3389/fgene.2019.00854 (PMC6764480; doi:10.3389/fgene.2019.00854)
Supplement: Supplemental Figure 1 — Heatmap representation of genomic profiles made using segmented copy number data of the CLL genomes. [file DataSheet_1.zip › Suppelementary Table 6.xlsx]

## Sheet: Sheet1
CNA	Ensembl ID	Gene Symbol	Spearman's Correlation	P-value	FDR	Events
Amplification Peak 3	ENSG00000235628	TNR-IT1	0.459482	5.3939e-13	9.65913e-09	6
Amplification Peak 3	ENSG00000238059	HSPE1P21	0.463817	3.05493e-13	9.65913e-09	6
Amplification Peak 3	ENSG00000223506	SLC20A1P1	0.36969	1.34964e-08	0.000161124	6
Amplification Peak 3	ENSG00000271488	RBM11P1	0.349098	9.24044e-08	0.000827366	6
Amplification Peak 3	ENSG00000171405	XAGE5	0.314777	1.70304e-06	0.00871349	6
Amplification Peak 3	ENSG00000224294	PINCR	0.311031	2.29169e-06	0.00879783	6
Amplification Peak 14	ENSG00000224240	CYCSP49	0.434811	1.18208e-11	4.23363e-07	10
Amplification Peak 14	ENSG00000231514	CCNQP2	0.347239	1.09195e-07	0.000782164	10
Amplification Peak 14	ENSG00000224294	PINCR	0.316479	1.48606e-06	0.00665292	10
Amplification Peak 15	ENSG00000227629	SLC25A15P1	0.517947	1.22855e-16	4.40005e-12	8
Amplification Peak 15	ENSG00000224240	CYCSP49	0.493088	5.28918e-15	9.4716e-11	8
Amplification Peak 15	ENSG00000231514	CCNQP2	0.395872	9.54788e-10	5.69929e-06	8
Amplification Peak 15	ENSG00000248987	PRDX4P1	0.396008	9.41172e-10	5.69929e-06	8
Amplification Peak 15	ENSG00000226718	SNRPGP8	0.388399	2.08284e-09	1.06567e-05	8
Amplification Peak 15	ENSG00000253412	IGHVIII-13-1	0.370445	1.25449e-08	5.6162e-05	8
Amplification Peak 20	ENSG00000214009	PCNAP3	0.421341	5.75835e-11	2.06235e-07	7
Amplification Peak 20	ENSG00000235631	RNF148	0.421341	5.75835e-11	2.06235e-07	7
Amplification Peak 20	ENSG00000101463	SYNDIG1	0.421341	5.75835e-11	2.06235e-07	7
Amplification Peak 20	ENSG00000215371	DEFB108C	0.425345	3.62287e-11	2.06235e-07	7
Amplification Peak 20	ENSG00000235998	TAAR7P	0.407491	2.7307e-10	8.89091e-07	7
Amplification Peak 20	ENSG00000205946	USP17L6P	0.357871	4.13958e-08	7.05996e-05	7
Amplification Peak 20	ENSG00000250788	TUBB8P4	0.327583	5.98349e-07	0.000857195	7
Amplification Peak 20	ENSG00000005073	HOXA11	0.320013	1.11692e-06	0.00142866	7
Amplification Peak 20	ENSG00000205936	PPP1R12BP2	0.31445	1.74791e-06	0.0020194	7
Amplification Peak 20	ENSG00000179772	FOXS1	0.310159	2.45434e-06	0.0026637	7
Amplification Peak 20	ENSG00000186160	CYP4Z1	0.297651	6.40499e-06	0.00655414	7
Amplification Peak 20	ENSG00000102452	NALCN	0.295066	7.76628e-06	0.00772637	7
Amplification Peak 20	ENSG00000154198	CYP4Z2P	0.29152	1.00864e-05	0.00976039	7
Amplification Peak 28	ENSG00000268234	FKBP4P6	0.491467	6.68953e-15	4.79171e-11	6
Amplification Peak 28	ENSG00000238077	NMNAT1P3	0.465926	2.30999e-13	1.37887e-09	6
Amplification Peak 28	ENSG00000196800	SPINK14	0.389403	1.87758e-09	4.80325e-06	6
Amplification Peak 28	ENSG00000214825	EI24P3	0.325634	7.03817e-07	0.00120034	6
Amplification Peak 28	ENSG00000108442	TVP23BP2	0.322493	9.12099e-07	0.0014271	6
Amplification Peak 28	ENSG00000107859	PITX3	0.320901	1.03896e-06	0.00155043	6
Amplification Peak 28	ENSG00000180264	ADGRD2	0.313193	1.93166e-06	0.00230608	6
Amplification Peak 28	ENSG00000235256	FKBP4P7	0.313256	1.9221e-06	0.00230608	6
Amplification Peak 28	ENSG00000269692	FKBP4P2	0.308606	2.77124e-06	0.00310163	6
Amplification Peak 40	ENSG00000237629	UQCRHP2	0.401994	4.96681e-10	1.77886e-05	5
Amplification Peak 40	ENSG00000271488	RBM11P1	0.391648	1.48733e-09	2.66344e-05	5
Amplification Peak 40	ENSG00000261624	NDUFB10P2	0.380606	4.60161e-09	4.12017e-05	5
Amplification Peak 40	ENSG00000261511	CYP3A137P	0.305345	3.56881e-06	0.00710094	5
Amplification Peak 51	ENSG00000238059	HSPE1P21	0.399757	6.31606e-10	9.22935e-06	8
Amplification Peak 55	ENSG00000150244	TRIM48	0.551996	4.19654e-19	7.51495e-15	7
Amplification Peak 55	ENSG00000248257	PSG10P	0.519419	9.73686e-17	1.16242e-12	7
Amplification Peak 55	ENSG00000163218	PGLYRP4	0.485529	1.56494e-14	9.34139e-11	7
Amplification Peak 55	ENSG00000254764	TRIM53CP	0.456625	7.81145e-13	3.49709e-09	7
Amplification Peak 55	ENSG00000249910	TRIM51CP	0.452128	1.38958e-12	5.52976e-09	7
Amplification Peak 55	ENSG00000251306	NDUFB4P2	0.451023	1.59881e-12	5.72613e-09	7
Amplification Peak 55	ENSG00000135222	CSN2	0.446709	2.75128e-12	7.57978e-09	7
Amplification Peak 55	ENSG00000228593	CFTRP1	0.425345	3.62287e-11	3.01752e-08	7
Amplification Peak 55	ENSG00000239539	HMGN1P20	0.425345	3.62287e-11	3.01752e-08	7
Amplification Peak 55	ENSG00000046774	MAGEC2	0.425345	3.62287e-11	3.01752e-08	7
Amplification Peak 55	ENSG00000183631	PRR32	0.425345	3.62287e-11	3.01752e-08	7
Amplification Peak 55	ENSG00000241794	SPRR2A	0.425345	3.62287e-11	3.01752e-08	7
Amplification Peak 55	ENSG00000214581	ZNF971P	0.425345	3.62287e-11	3.01752e-08	7
Amplification Peak 55	ENSG00000215853	RPTN	0.427257	2.89737e-11	3.01752e-08	7
Amplification Peak 55	ENSG00000237876	AKR1B1P4	0.427365	2.86096e-11	3.01752e-08	7
Amplification Peak 55	ENSG00000231516	CBX1P5	0.427365	2.86096e-11	3.01752e-08	7
Amplification Peak 55	ENSG00000186572	DEFB107A	0.427365	2.86096e-11	3.01752e-08	7
Amplification Peak 55	ENSG00000198129	DEFB107B	0.427365	2.86096e-11	3.01752e-08	7
Amplification Peak 55	ENSG00000112115	IL17A	0.427365	2.86096e-11	3.01752e-08	7
Amplification Peak 55	ENSG00000251122	NIFKP2	0.427365	2.86096e-11	3.01752e-08	7
Amplification Peak 55	ENSG00000227302	SSXP9	0.427365	2.86096e-11	3.01752e-08	7
Amplification Peak 55	ENSG00000169594	BNC1	0.405192	3.51142e-10	2.67578e-07	7
Amplification Peak 55	ENSG00000214211	CTAGE14P	0.399524	6.47597e-10	4.83202e-07	7
Amplification Peak 55	ENSG00000185775	SPATA31A6	0.394857	1.06276e-09	7.76792e-07	7
Amplification Peak 55	ENSG00000204849	SPATA31A1	0.383781	3.33994e-09	2.37444e-06	7
Amplification Peak 55	ENSG00000176797	DEFB103A	0.377404	6.33564e-09	3.9809e-06	7
Amplification Peak 55	ENSG00000229571	PRAMEF25	0.377404	6.33564e-09	3.9809e-06	7
Amplification Peak 55	ENSG00000204510	PRAMEF7	0.377404	6.33564e-09	3.9809e-06	7
Amplification Peak 55	ENSG00000116996	ZP4	0.377404	6.33564e-09	3.9809e-06	7
Amplification Peak 55	ENSG00000153820	SPHKAP	0.37365	9.17655e-09	5.38784e-06	7
Amplification Peak 55	ENSG00000112539	C6orf118	0.372399	1.03718e-08	5.71488e-06	7
Amplification Peak 55	ENSG00000216649	GAGE12E	0.372399	1.03718e-08	5.71488e-06	7
Amplification Peak 55	ENSG00000205359	SLCO6A1	0.372399	1.03718e-08	5.71488e-06	7
Amplification Peak 55	ENSG00000090402	SI	0.366521	1.83099e-08	9.78762e-06	7
Amplification Peak 55	ENSG00000226028	PFN1P12	0.364838	2.14994e-08	1.08451e-05	7
Amplification Peak 55	ENSG00000006606	CCL26	0.361331	2.99575e-08	1.15368e-05	7
Amplification Peak 55	ENSG00000249542	EEF1A1P21	0.361331	2.99575e-08	1.15368e-05	7
Amplification Peak 55	ENSG00000250517	LDHAL6CP	0.361331	2.99575e-08	1.15368e-05	7
Amplification Peak 55	ENSG00000162763	LRRC52	0.361331	2.99575e-08	1.15368e-05	7
Amplification Peak 55	ENSG00000204279	PAGE3	0.361331	2.99575e-08	1.15368e-05	7
Amplification Peak 55	ENSG00000266984	POLR3GP2	0.361331	2.99575e-08	1.15368e-05	7
Amplification Peak 55	ENSG00000197745	SCGB1D4	0.361331	2.99575e-08	1.15368e-05	7
Amplification Peak 55	ENSG00000244094	SPRR2F	0.361331	2.99575e-08	1.15368e-05	7
Amplification Peak 55	ENSG00000157502	MUM1L1	0.357833	4.1541e-08	1.5338e-05	7
Amplification Peak 55	ENSG00000164197	RNF180	0.353998	5.91855e-08	2.16299e-05	7
Amplification Peak 55	ENSG00000187545	PRAMEF10	0.353104	6.42328e-08	2.32374e-05	7
Amplification Peak 55	ENSG00000113805	CNTN3	0.350739	7.96605e-08	2.82479e-05	7
Amplification Peak 55	ENSG00000116721	PRAMEF1	0.350739	7.96605e-08	2.82479e-05	7
Amplification Peak 55	ENSG00000205301	MGAT4D	0.349454	8.9485e-08	3.14206e-05	7
Amplification Peak 55	ENSG00000187893	CXXC1P1	0.348375	9.86199e-08	3.4292e-05	7
Amplification Peak 55	ENSG00000120251	GRIA2	0.340855	1.92211e-07	6.49437e-05	7
Amplification Peak 55	ENSG00000137473	TTC29	0.336913	2.70822e-07	8.89862e-05	7
Amplification Peak 55	ENSG00000118492	ADGB	0.334924	3.21393e-07	0.000104643	7
Amplification Peak 55	ENSG00000185823	NPAP1	0.330141	4.82719e-07	0.000154362	7
Amplification Peak 55	ENSG00000182674	KCNB2	0.329022	5.30405e-07	0.00016811	7
Amplification Peak 55	ENSG00000144188	TRIM43CP	0.327326	6.11365e-07	0.000192071	7
Amplification Peak 55	ENSG00000167755	KLK6	0.326774	6.40181e-07	0.000199375	7
Amplification Peak 55	ENSG00000219061	TRIM51FP	0.325649	7.02919e-07	0.000217026	7
Amplification Peak 55	ENSG00000181355	OFCC1	0.323131	8.65461e-07	0.000247972	7
Amplification Peak 55	ENSG00000005073	HOXA11	0.323157	8.6367e-07	0.000247972	7
Amplification Peak 55	ENSG00000185737	NRG3	0.323578	8.34198e-07	0.000247972	7
Amplification Peak 55	ENSG00000182346	DAOA	0.321585	9.82522e-07	0.000270685	7
Amplification Peak 55	ENSG00000231124	UBE2V1P11	0.321585	9.82522e-07	0.000270685	7
Amplification Peak 55	ENSG00000204941	PSG5	0.321169	1.01649e-06	0.000275799	7
Amplification Peak 55	ENSG00000104755	ADAM2	0.320013	1.11692e-06	0.000283705	7
Amplification Peak 55	ENSG00000251106	FAM206BP	0.320013	1.11692e-06	0.000283705	7
Amplification Peak 55	ENSG00000203740	METTL11B	0.320013	1.11692e-06	0.000283705	7
Amplification Peak 55	ENSG00000185681	MORN5	0.320013	1.11692e-06	0.000283705	7
Amplification Peak 55	ENSG00000229665	PRR20C	0.320013	1.11692e-06	0.000283705	7
Amplification Peak 55	ENSG00000227151	PRR20D	0.320013	1.11692e-06	0.000283705	7
Amplification Peak 55	ENSG00000163216	SPRR2D	0.320013	1.11692e-06	0.000283705	7
Amplification Peak 55	ENSG00000198854	C1orf68	0.318441	1.26877e-06	0.000300935	7
Amplification Peak 55	ENSG00000235118	FAM237A	0.318441	1.26877e-06	0.000300935	7
Amplification Peak 55	ENSG00000251151	HOXC-AS3	0.318441	1.26877e-06	0.000300935	7
Amplification Peak 55	ENSG00000164736	SOX17	0.318441	1.26877e-06	0.000300935	7
Amplification Peak 55	ENSG00000188984	AADACL3	0.316869	1.44024e-06	0.000322389	7
Amplification Peak 55	ENSG00000070193	FGF10	0.316869	1.44024e-06	0.000322389	7
Amplification Peak 55	ENSG00000204478	PRAMEF20	0.316869	1.44024e-06	0.000322389	7
Amplification Peak 55	ENSG00000204648	SSX9P	0.316869	1.44024e-06	0.000322389	7
Amplification Peak 55	ENSG00000163646	CLRN1	0.314341	1.76328e-06	0.000389826	7
Amplification Peak 55	ENSG00000143469	SYT14	0.312634	2.01933e-06	0.000438316	7
Amplification Peak 55	ENSG00000267376	ATP5MGP6	0.310148	2.45635e-06	0.000511478	7
Amplification Peak 55	ENSG00000171560	FGA	0.307999	2.90555e-06	0.000598059	7
Amplification Peak 55	ENSG00000233917	POTEB	0.307999	2.90555e-06	0.000598059	7
Amplification Peak 55	ENSG00000176571	CNBD1	0.306925	3.15851e-06	0.000642738	7
Amplification Peak 55	ENSG00000164616	FBXL21	0.306925	3.15851e-06	0.000642738	7
Amplification Peak 55	ENSG00000106006	HOXA6	0.303177	4.21527e-06	0.000848146	7
Amplification Peak 55	ENSG00000186377	CYP4X1	0.302797	4.33971e-06	0.000868305	7
Amplification Peak 55	ENSG00000230031	POTEB2	0.301765	4.69453e-06	0.00092892	7
Amplification Peak 55	ENSG00000226930	GTF2IP2	0.298672	5.93208e-06	0.00116735	7
Amplification Peak 55	ENSG00000184388	PABPC1L2B	0.297641	6.40943e-06	0.00124758	7
Amplification Peak 55	ENSG00000170848	PSG6	0.297641	6.40943e-06	0.00124758	7
Amplification Peak 55	ENSG00000182053	TRIM49B	0.29661	6.92314e-06	0.00134028	7
Amplification Peak 55	ENSG00000234828	IQCM	0.296366	7.05056e-06	0.00135761	7
Amplification Peak 55	ENSG00000241104	CEACAMP10	0.295579	7.47581e-06	0.0014318	7
Amplification Peak 55	ENSG00000186439	TRDN	0.292486	9.39621e-06	0.00179003	7
Amplification Peak 55	ENSG00000153956	CACNA2D1	0.292299	9.52679e-06	0.0018053	7
Amplification Peak 55	ENSG00000263976	YWHAEP3	0.292098	9.66811e-06	0.0018129	7
Amplification Peak 55	ENSG00000142700	DMRTA2	0.290568	1.08136e-05	0.0019861	7
Amplification Peak 55	ENSG00000149972	CNTN5	0.290424	1.09272e-05	0.00199673	7
Amplification Peak 55	ENSG00000271232	CARSP1	0.289259	1.18938e-05	0.00212514	7
Amplification Peak 55	ENSG00000182447	OTOL1	0.287783	1.32354e-05	0.0023351	7
Amplification Peak 55	ENSG00000226769	GAPDHP54	0.286345	1.46794e-05	0.00254798	7
Amplification Peak 55	ENSG00000230062	ANKRD66	0.284907	1.62718e-05	0.00267328	7
Amplification Peak 55	ENSG00000144119	C1QL2	0.284907	1.62718e-05	0.00267328	7
Amplification Peak 55	ENSG00000231219	PRAMEF32P	0.284907	1.62718e-05	0.00267328	7
Amplification Peak 55	ENSG00000235995	UBE2V1P6	0.284907	1.62718e-05	0.00267328	7
Amplification Peak 55	ENSG00000204121	ECEL1P1	0.28455	1.66908e-05	0.0027296	7
Amplification Peak 55	ENSG00000168959	GRM5	0.283468	1.80268e-05	0.00280708	7
Amplification Peak 55	ENSG00000126550	HTN1	0.283468	1.80268e-05	0.00280708	7
Amplification Peak 55	ENSG00000180347	ITPRID1	0.283468	1.80268e-05	0.00280708	7
Amplification Peak 55	ENSG00000183715	OPCML	0.283468	1.80268e-05	0.00280708	7
Amplification Peak 55	ENSG00000101951	PAGE4	0.283468	1.80268e-05	0.00280708	7
Amplification Peak 55	ENSG00000111262	KCNA1	0.28068	2.19515e-05	0.00331726	7
Amplification Peak 55	ENSG00000165495	PKNOX2	0.28068	2.19515e-05	0.00331726	7
Amplification Peak 55	ENSG00000167757	KLK11	0.280757	2.18326e-05	0.00331726	7
Amplification Peak 55	ENSG00000148942	SLC5A12	0.278694	2.52247e-05	0.00376426	7
Amplification Peak 55	ENSG00000230246	SPATA31C1	0.27837	2.58012e-05	0.00383431	7
Amplification Peak 55	ENSG00000130054	FAM155B	0.275716	3.10104e-05	0.00453321	7
Amplification Peak 55	ENSG00000269964	MEI4	0.274619	3.34397e-05	0.00484876	7
Amplification Peak 55	ENSG00000170927	PKHD1	0.274619	3.34397e-05	0.00484876	7
Amplification Peak 55	ENSG00000233050	DEFB130B	0.27264	3.82851e-05	0.00550675	7
Amplification Peak 55	ENSG00000198643	FAM3D	0.269548	4.72007e-05	0.00668179	7
Amplification Peak 55	ENSG00000141946	ZIM3	0.26919	4.83524e-05	0.00681788	7
Amplification Peak 55	ENSG00000130224	LRCH2	0.267256	5.50326e-05	0.00766923	7
Amplification Peak 55	ENSG00000139155	SLCO1C1	0.267272	5.49764e-05	0.00766923	7
Amplification Peak 55	ENSG00000241476	SSX2	0.266313	5.86e-05	0.00798007	7
Amplification Peak 55	ENSG00000254623	DEFB108E	0.263727	6.95245e-05	0.00915448	7
Amplification Peak 55	ENSG00000248336	HMGN1P11	0.263727	6.95245e-05	0.00915448	7
Amplification Peak 55	ENSG00000201679	SNORD115-15	0.263727	6.95245e-05	0.00915448	7
Amplification Peak 55	ENSG00000162992	NEUROD1	0.262392	7.58844e-05	0.00967189	7
Amplification Peak 55	ENSG00000182330	PRAMEF8	0.262392	7.58844e-05	0.00967189	7
Amplification Peak 55	ENSG00000227832	ST13P21	0.262392	7.58844e-05	0.00967189	7
Amplification Peak 55	ENSG00000214891	TRIM64C	0.262392	7.58844e-05	0.00967189	7
Amplification Peak 55	ENSG00000256870	SLC5A8	0.262477	7.54635e-05	0.00967189	7
Deletion Peak 13	ENSG00000230671	NDUFS5P5	0.423369	4.5569e-11	6.27713e-08	7
Deletion Peak 13	ENSG00000232595	CST2P1	0.427392	2.85196e-11	6.27713e-08	7
Deletion Peak 13	ENSG00000258544	GLRXP2	0.427392	2.85196e-11	6.27713e-08	7
Deletion Peak 13	ENSG00000261190	C16orf97	0.363115	2.53175e-08	1.92925e-05	7
Deletion Peak 13	ENSG00000231134	TCF7L1-IT1	0.364861	2.14525e-08	1.92925e-05	7
Deletion Peak 13	ENSG00000215223	CYP51A1P3	0.363115	2.53175e-08	1.92925e-05	7
Deletion Peak 13	ENSG00000156466	GDF6	0.363115	2.53175e-08	1.92925e-05	7
Deletion Peak 13	ENSG00000232991	GACAT1	0.364861	2.14525e-08	1.92925e-05	7
Deletion Peak 13	ENSG00000123171	CCDC70	0.354908	5.44415e-08	3.48183e-05	7
Deletion Peak 13	ENSG00000215203	GRXCR1	0.324735	7.58246e-07	0.000424322	7
Deletion Peak 13	ENSG00000128714	HOXD13	0.32004	1.11445e-06	0.000546768	7
Deletion Peak 13	ENSG00000248191	PES1P1	0.318475	1.26528e-06	0.000588519	7
Deletion Peak 13	ENSG00000261939	LARP7P2	0.312871	1.98176e-06	0.000865572	7
Deletion Peak 13	ENSG00000186103	ARGFX	0.310731	2.34636e-06	0.00101247	7
Deletion Peak 13	ENSG00000147573	TRIM55	0.298855	5.85135e-06	0.00238143	7
Deletion Peak 13	ENSG00000148702	HABP2	0.298185	6.15343e-06	0.00247624	7
Deletion Peak 13	ENSG00000236719	OVAAL	0.292103	9.66424e-06	0.00357254	7
Deletion Peak 13	ENSG00000171405	XAGE5	0.292103	9.66424e-06	0.00357254	7
Deletion Peak 13	ENSG00000231058	MSANTD2P1	0.29011	1.11802e-05	0.0037076	7
Deletion Peak 13	ENSG00000250304	ZBED1P1	0.28924	1.19109e-05	0.00384315	7
Deletion Peak 13	ENSG00000227264	ACTR3BP5	0.287808	1.3212e-05	0.0040792	7
Deletion Peak 13	ENSG00000185594	SPATA8	0.287808	1.3212e-05	0.0040792	7
Deletion Peak 13	ENSG00000240108	NCOR1P1	0.287095	1.39092e-05	0.00425777	7
Deletion Peak 13	ENSG00000139151	PLCZ1	0.286376	1.46469e-05	0.00426487	7
Deletion Peak 13	ENSG00000147613	PSKH2	0.286376	1.46469e-05	0.00426487	7
Deletion Peak 13	ENSG00000175018	TEX36	0.286376	1.46469e-05	0.00426487	7
Deletion Peak 21	ENSG00000271351	IGKV1OR2-9	0.430643	1.94388e-11	9.94572e-08	11
Deletion Peak 21	ENSG00000230450	NEK2P4	0.386253	2.59623e-09	6.19893e-06	11
Deletion Peak 21	ENSG00000172478	MAB21L4	0.381212	4.3298e-09	7.75359e-06	11
Deletion Peak 21	ENSG00000270187	IGKV1OR2-11	0.3711	1.17717e-08	2.00764e-05	11
Deletion Peak 21	ENSG00000235129	FABP7P2	0.331201	4.41396e-07	0.000120676	11
Deletion Peak 21	ENSG00000251025	NDUFB5P1	0.331201	4.41396e-07	0.000120676	11
Deletion Peak 21	ENSG00000125813	PAX1	0.331201	4.41396e-07	0.000120676	11
Deletion Peak 21	ENSG00000226818	SLC6A6P1	0.331201	4.41396e-07	0.000120676	11
Deletion Peak 21	ENSG00000230086	VN1R96P	0.331201	4.41396e-07	0.000120676	11
Deletion Peak 21	ENSG00000231371	AKR1B1P8	0.33282	3.84696e-07	0.000120676	11
Deletion Peak 21	ENSG00000260240	APOOP5	0.33282	3.84696e-07	0.000120676	11
Deletion Peak 21	ENSG00000183566	BPIFA4P	0.33282	3.84696e-07	0.000120676	11
Deletion Peak 21	ENSG00000189186	DCAF8L2	0.33282	3.84696e-07	0.000120676	11
Deletion Peak 21	ENSG00000224337	FAM8A3P	0.33282	3.84696e-07	0.000120676	11
Deletion Peak 21	ENSG00000238077	NMNAT1P3	0.33282	3.84696e-07	0.000120676	11
Deletion Peak 21	ENSG00000214009	PCNAP3	0.33282	3.84696e-07	0.000120676	11
Deletion Peak 21	ENSG00000236401	SLC4A1APP2	0.33282	3.84696e-07	0.000120676	11
Deletion Peak 21	ENSG00000235711	ANKRD34C	0.333308	3.69031e-07	0.000120676	11
Deletion Peak 21	ENSG00000229627	BSNDP4	0.33444	3.35014e-07	0.000120676	11
Deletion Peak 21	ENSG00000260785	CASC17	0.33444	3.35014e-07	0.000120676	11
Deletion Peak 21	ENSG00000238087	FMO8P	0.33444	3.35014e-07	0.000120676	11
Deletion Peak 21	ENSG00000260846	FRG2HP	0.33444	3.35014e-07	0.000120676	11
Deletion Peak 21	ENSG00000187721	GTF2IP3	0.33444	3.35014e-07	0.000120676	11
Deletion Peak 21	ENSG00000225613	LINCMD1	0.33444	3.35014e-07	0.000120676	11
Deletion Peak 21	ENSG00000226703	NPM1P4	0.33444	3.35014e-07	0.000120676	11
Deletion Peak 21	ENSG00000171815	PCDHB1	0.33444	3.35014e-07	0.000120676	11
Deletion Peak 21	ENSG00000235631	RNF148	0.33444	3.35014e-07	0.000120676	11
Deletion Peak 21	ENSG00000259461	ANP32BP3	0.339903	2.08893e-07	0.000120676	11
Deletion Peak 21	ENSG00000182645	CCDC172	0.34533	1.2949e-07	0.000120676	11
Deletion Peak 21	ENSG00000254465	THAP12P4	0.346483	1.16841e-07	0.000120676	11
Deletion Peak 21	ENSG00000125861	GFRA4	0.347636	1.05385e-07	0.000120676	11
Deletion Peak 21	ENSG00000204006	C1orf185	0.317231	1.39884e-06	0.00036304	11
Deletion Peak 21	ENSG00000270809	CHCHD2P11	0.310812	2.33154e-06	0.000568056	11
Deletion Peak 21	ENSG00000187979	FAM230D	0.306655	3.22532e-06	0.000775268	11
Deletion Peak 21	ENSG00000237263	MAPK6P3	0.300562	5.14368e-06	0.00122001	11
Deletion Peak 21	ENSG00000232846	SLC25A6P3	0.298107	6.18962e-06	0.0014489	11
Deletion Peak 21	ENSG00000259987	DUX4L46	0.295384	7.58543e-06	0.00175272	11
Deletion Peak 21	ENSG00000230584	CCT5P2	0.294899	7.86298e-06	0.00180521	11
Deletion Peak 21	ENSG00000183067	IGSF5	0.292404	9.45334e-06	0.00208995	11
Deletion Peak 21	ENSG00000182824	FAM230E	0.29182	9.86723e-06	0.00216807	11
Deletion Peak 21	ENSG00000151631	AKR1C6P	0.291401	1.01749e-05	0.00218212	11
Deletion Peak 21	ENSG00000234228	NCLP2	0.291401	1.01749e-05	0.00218212	11
Deletion Peak 21	ENSG00000218870	SLC25A6P6	0.29092	1.05393e-05	0.00224681	11
Deletion Peak 21	ENSG00000204670	IGKV1OR2-3	0.29054	1.08352e-05	0.00227977	11
Deletion Peak 21	ENSG00000206142	FAM230H	0.290204	1.11043e-05	0.00229884	11
Deletion Peak 21	ENSG00000235550	ANKRD26P2	0.289395	1.17777e-05	0.00236976	11
Deletion Peak 21	ENSG00000257331	RACGAP1P	0.287388	1.36178e-05	0.00267979	11
Deletion Peak 21	ENSG00000223452	HMGN2P18	0.286749	1.42594e-05	0.00279071	11
Deletion Peak 21	ENSG00000171885	AQP4	0.283964	1.7403e-05	0.0031639	11
Deletion Peak 21	ENSG00000265402	RSL24D1P9	0.283964	1.7403e-05	0.0031639	11
Deletion Peak 21	ENSG00000261440	DUX4L45	0.281152	2.12343e-05	0.00319541	11
Deletion Peak 21	ENSG00000251644	HPRT1P1	0.281152	2.12343e-05	0.00319541	11
Deletion Peak 21	ENSG00000232301	LNCPRESS1	0.281152	2.12343e-05	0.00319541	11
Deletion Peak 21	ENSG00000255270	NAV2-IT1	0.281152	2.12343e-05	0.00319541	11
Deletion Peak 21	ENSG00000204918	PRR20B	0.281152	2.12343e-05	0.00319541	11
Deletion Peak 21	ENSG00000164363	SLC6A18	0.281152	2.12343e-05	0.00319541	11
Deletion Peak 21	ENSG00000164438	TLX3	0.281152	2.12343e-05	0.00319541	11
Deletion Peak 21	ENSG00000235943	TMEM212-IT1	0.281152	2.12343e-05	0.00319541	11
Deletion Peak 21	ENSG00000261787	TCF24	0.28169	2.04445e-05	0.00319541	11
Deletion Peak 21	ENSG00000113722	CDX1	0.282558	1.92286e-05	0.00319541	11
Deletion Peak 21	ENSG00000266242	GRAMD4P7	0.282558	1.92286e-05	0.00319541	11
Deletion Peak 21	ENSG00000231894	WDR95P	0.282558	1.92286e-05	0.00319541	11
Deletion Peak 21	ENSG00000205716	FAM183DP	0.279747	2.34368e-05	0.00335755	11
Deletion Peak 21	ENSG00000187616	MYMK	0.279747	2.34368e-05	0.00335755	11
Deletion Peak 21	ENSG00000265593	NPM1P45	0.279747	2.34368e-05	0.00335755	11
Deletion Peak 21	ENSG00000009709	PAX7	0.279747	2.34368e-05	0.00335755	11
Deletion Peak 21	ENSG00000248104	TARS2P1	0.279747	2.34368e-05	0.00335755	11
Deletion Peak 21	ENSG00000179751	SYCN	0.278341	2.58539e-05	0.00355551	11
Deletion Peak 21	ENSG00000235593	RBMS3-AS1	0.277378	2.76442e-05	0.00376455	11
Deletion Peak 21	ENSG00000166415	WDR72	0.275101	3.23514e-05	0.00437233	11
Deletion Peak 21	ENSG00000121207	LRAT	0.27368	3.56615e-05	0.00476573	11
Deletion Peak 21	ENSG00000216588	IGSF23	0.272077	3.97819e-05	0.00526266	11
Deletion Peak 21	ENSG00000249995	ECM1P2	0.271571	4.11709e-05	0.00540123	11
Deletion Peak 21	ENSG00000088854	C20orf194	0.271586	4.1129e-05	0.00540123	11
Deletion Peak 21	ENSG00000234463	COX6CP12	0.270189	4.52065e-05	0.00588754	11
Deletion Peak 21	ENSG00000145681	HAPLN1	0.268727	4.98759e-05	0.00640253	11
Deletion Peak 21	ENSG00000243766	HOTTIP	0.266832	5.66121e-05	0.00713931	11
Deletion Peak 21	ENSG00000157399	ARSE	0.265923	6.01344e-05	0.00751369	11
Deletion Peak 21	ENSG00000212643	ZRSR2P1	0.26304	7.27307e-05	0.00886714	11
Deletion Peak 24	ENSG00000227629	SLC25A15P1	0.317097	1.41405e-06	0.00249294	9
Deletion Peak 24	ENSG00000258597	SERPINA2	0.301949	4.62932e-06	0.00571721	9
Deletion Peak 27	ENSG00000199453	SNORD115-12	0.359624	3.51578e-08	0.000139909	7
Deletion Peak 27	ENSG00000233252	CRIP1P1	0.310805	2.33276e-06	0.00522175	7
Deletion Peak 32	ENSG00000171873	ADRA1D	0.367917	1.60137e-08	0.000191177	17
Deletion Peak 32	ENSG00000183654	2019-03-11	0.311893	2.14109e-06	0.00766831	17
Deletion Peak 32	ENSG00000130385	BMP15	0.296704	6.87492e-06	0.00984901	17
Deletion Peak 32	ENSG00000204648	SSX9P	0.297733	6.36585e-06	0.00984901	17
Deletion Peak 32	ENSG00000177023	DEFB104B	0.298761	5.89273e-06	0.00984901	17
Deletion Peak 32	ENSG00000170419	VSTM2A	0.299789	5.45316e-06	0.00984901	17
Deletion Peak 32	ENSG00000215477	RCN1P1	0.300818	5.04487e-06	0.00984901	17
Deletion Peak 32	ENSG00000242771	TRBV5-2	0.300818	5.04487e-06	0.00984901	17
Deletion Peak 32	ENSG00000228445	UGT1A2P	0.305344	3.56912e-06	0.00984901	17
Deletion Peak 34	ENSG00000226444	ACTR3BP6	0.390418	1.69021e-09	1.7525e-05	24
Deletion Peak 34	ENSG00000136378	ADAMTS7	0.279659	2.35805e-05	0.0189679	24
Deletion Peak 34	ENSG00000197177	ADGRA1	0.271802	4.05312e-05	0.0230417	24
Deletion Peak 34	ENSG00000163697	APBB2	0.268692	4.9995e-05	0.0252193	24
Deletion Peak 34	ENSG00000172379	ARNT2	0.264072	6.79631e-05	0.0312064	24
Deletion Peak 34	ENSG00000153064	BANK1	-0.262127	7.72087e-05	0.033316	24
Deletion Peak 34	ENSG00000131686	CA6	0.25813	0.000100045	0.0398123	24
Deletion Peak 34	ENSG00000219073	CELA3B	0.306742	3.20363e-06	0.0049886	24
Deletion Peak 34	ENSG00000152093	CFC1B	0.282028	1.99623e-05	0.0185294	24
Deletion Peak 34	ENSG00000160202	CRYAA	0.2629	7.34032e-05	0.032456	24
Deletion Peak 34	ENSG00000254154	CRYZL2P-SEC16B	0.283553	1.79189e-05	0.0183362	24
Deletion Peak 34	ENSG00000171903	CYP4F11	0.261732	7.92266e-05	0.0337798	24
Deletion Peak 34	ENSG00000064218	DMRT3	0.281472	2.07611e-05	0.0185294	24
Deletion Peak 34	ENSG00000257119	EEF1B2P4	0.325316	7.22651e-07	0.0013622	24
Deletion Peak 34	ENSG00000269118	FAM90A28P	0.271172	4.22998e-05	0.0236714	24
Deletion Peak 34	ENSG00000077782	FGFR1	0.265296	6.26849e-05	0.0295402	24
Deletion Peak 34	ENSG00000176165	FOXG1	0.258242	9.93322e-05	0.0398123	24
Deletion Peak 34	ENSG00000221819	GAS8-AS1	0.26984	4.62819e-05	0.024023	24
Deletion Peak 34	ENSG00000142515	KLK3	0.259502	9.15774e-05	0.0372709	24
Deletion Peak 34	ENSG00000078081	LAMP3	0.259617	9.0895e-05	0.0372709	24
Deletion Peak 34	ENSG00000166407	LMO1	0.293321	8.83616e-06	0.0098896	24
Deletion Peak 34	ENSG00000214553	LRRC37A11P	0.255298	0.00011991	0.0440067	24
Deletion Peak 34	ENSG00000214743	MRPS5P3	0.338199	2.42294e-07	0.000608546	24
Deletion Peak 34	ENSG00000101057	MYBL2	0.257374	0.000105025	0.0407742	24
Deletion Peak 34	ENSG00000221858	OR2A12	0.269934	4.59889e-05	0.024023	24
Deletion Peak 34	ENSG00000174339	OR2Y1	0.294794	7.9248e-06	0.0091557	24
Deletion Peak 34	ENSG00000150275	PCDH15	0.332772	3.86268e-07	0.000768566	24
Deletion Peak 34	ENSG00000214286	PDCL3P3	0.386833	2.4466e-09	1.7525e-05	24
Deletion Peak 34	ENSG00000100344	PNPLA3	0.272332	3.90957e-05	0.0229543	24
Deletion Peak 34	ENSG00000111344	RASAL1	0.269264	4.8111e-05	0.0246156	24
Deletion Peak 34	ENSG00000139797	RNF113B	0.302266	4.51902e-06	0.00622496	24
Deletion Peak 34	ENSG00000164363	SLC6A18	0.278525	2.55244e-05	0.0191774	24
Deletion Peak 34	ENSG00000270526	SNRPGP19	0.342036	1.73291e-07	0.000608546	24
Deletion Peak 34	ENSG00000214929	SPATA31D1	0.282759	1.89574e-05	0.0185294	24
Deletion Peak 34	ENSG00000258916	SPATA31E2P	0.270682	4.37256e-05	0.024023	24
Deletion Peak 34	ENSG00000185294	SPPL2C	0.336166	2.88853e-07	0.000608546	24
Deletion Peak 34	ENSG00000118526	TCF21	0.388001	2.16992e-09	1.7525e-05	24
Deletion Peak 34	ENSG00000237524	TEX51	0.301376	4.83578e-06	0.00641457	24
Deletion Peak 34	ENSG00000181778	TMEM252	0.27522	3.20882e-05	0.0213857	24
Deletion Peak 37	ENSG00000184330	S100A7A	0.492996	5.36076e-15	1.91996e-11	6
Deletion Peak 37	ENSG00000242573	ACTR3P3	0.463817	3.05493e-13	3.21801e-10	6
Deletion Peak 37	ENSG00000235289	BRD7P6	0.463817	3.05493e-13	3.21801e-10	6
Deletion Peak 37	ENSG00000235129	FABP7P2	0.463817	3.05493e-13	3.21801e-10	6
Deletion Peak 37	ENSG00000134443	GRP	0.463817	3.05493e-13	3.21801e-10	6
Deletion Peak 37	ENSG00000135413	LACRT	0.463817	3.05493e-13	3.21801e-10	6
Deletion Peak 37	ENSG00000230086	VN1R96P	0.463817	3.05493e-13	3.21801e-10	6
Deletion Peak 37	ENSG00000224109	CENPVL3	0.459482	5.3939e-13	3.38917e-10	6
Deletion Peak 37	ENSG00000258544	GLRXP2	0.459482	5.3939e-13	3.38917e-10	6
Deletion Peak 37	ENSG00000162040	HS3ST6	0.459482	5.3939e-13	3.38917e-10	6
Deletion Peak 37	ENSG00000240194	CYMP	0.453885	1.11074e-12	6.85883e-10	6
Deletion Peak 37	ENSG00000204335	SP5	0.452453	1.33335e-12	7.95901e-10	6
Deletion Peak 37	ENSG00000139874	SSTR1	0.448158	2.29475e-12	1.30455e-09	6
Deletion Peak 37	ENSG00000225362	CT62	0.424867	3.82984e-11	2.14322e-08	6
Deletion Peak 37	ENSG00000240471	PHBP8	0.407444	2.74483e-10	1.40437e-07	6
Deletion Peak 37	ENSG00000203926	SPANXA2	0.404856	3.64244e-10	1.81186e-07	6
Deletion Peak 37	ENSG00000198021	SPANXA1	0.402484	4.71102e-10	2.31131e-07	6
Deletion Peak 37	ENSG00000234186	C16orf82	0.398825	6.9778e-10	2.77678e-07	6
Deletion Peak 37	ENSG00000132693	CRP	0.398825	6.9778e-10	2.77678e-07	6
Deletion Peak 37	ENSG00000256752	HPRT1P3	0.398825	6.9778e-10	2.77678e-07	6
Deletion Peak 37	ENSG00000228630	HOTAIR	0.396944	8.52385e-10	3.02259e-07	6
Deletion Peak 37	ENSG00000109208	SMR3A	0.396944	8.52385e-10	3.02259e-07	6
Deletion Peak 37	ENSG00000265593	NPM1P45	0.395063	1.03994e-09	3.26716e-07	6
Deletion Peak 37	ENSG00000236538	ZNF863P	0.395063	1.03994e-09	3.26716e-07	6
Deletion Peak 37	ENSG00000270187	IGKV1OR2-11	0.394507	1.10265e-09	3.43403e-07	6
Deletion Peak 37	ENSG00000260629	BGLT3	0.393182	1.2672e-09	3.66005e-07	6
Deletion Peak 37	ENSG00000139515	PDX1	0.393182	1.2672e-09	3.66005e-07	6
Deletion Peak 37	ENSG00000241899	TPT1P3	0.393182	1.2672e-09	3.66005e-07	6
Deletion Peak 37	ENSG00000152266	PTH	0.382848	3.67132e-09	1.00373e-06	6
Deletion Peak 37	ENSG00000264359	NEK4P2	0.381822	4.07209e-09	1.10486e-06	6
Deletion Peak 37	ENSG00000269118	FAM90A28P	0.374515	8.42971e-09	2.27e-06	6
Deletion Peak 37	ENSG00000177551	NHLH2	0.369949	1.31623e-08	3.51798e-06	6
Deletion Peak 37	ENSG00000270639	ECM1P1	0.367278	1.70282e-08	4.4843e-06	6
Deletion Peak 37	ENSG00000134389	CFHR5	0.361247	3.01951e-08	7.83651e-06	6
Deletion Peak 37	ENSG00000258369	ADI1P3	0.354157	5.83286e-08	1.37437e-05	6
Deletion Peak 37	ENSG00000075429	CACNG5	0.354157	5.83286e-08	1.37437e-05	6
Deletion Peak 37	ENSG00000185264	TEX33	0.354157	5.83286e-08	1.37437e-05	6
Deletion Peak 37	ENSG00000168418	KCNG4	0.352471	6.80573e-08	1.51396e-05	6
Deletion Peak 37	ENSG00000248313	CYP4F27P	0.350784	7.93374e-08	1.56987e-05	6
Deletion Peak 37	ENSG00000205882	DEFB134	0.350784	7.93374e-08	1.56987e-05	6
Deletion Peak 37	ENSG00000261667	LY6L	0.350784	7.93374e-08	1.56987e-05	6
Deletion Peak 37	ENSG00000184350	MRGPRE	0.350784	7.93374e-08	1.56987e-05	6
Deletion Peak 37	ENSG00000255794	RMST	0.350784	7.93374e-08	1.56987e-05	6
Deletion Peak 37	ENSG00000236253	SLC25A3P1	0.350784	7.93374e-08	1.56987e-05	6
Deletion Peak 37	ENSG00000234512	TLR12P	0.350784	7.93374e-08	1.56987e-05	6
Deletion Peak 37	ENSG00000241697	TMEFF1	0.350784	7.93374e-08	1.56987e-05	6
Deletion Peak 37	ENSG00000197245	FAM110D	0.349098	9.24044e-08	1.7327e-05	6
Deletion Peak 37	ENSG00000227412	STK33P1	0.349098	9.24044e-08	1.7327e-05	6
Deletion Peak 37	ENSG00000139220	PPFIA2	0.349303	9.07112e-08	1.7327e-05	6
Deletion Peak 37	ENSG00000121361	KCNJ8	0.348106	1.01029e-07	1.87479e-05	6
Deletion Peak 37	ENSG00000185982	DEFB128	0.347411	1.07528e-07	1.90649e-05	6
Deletion Peak 37	ENSG00000149305	HTR3B	0.344535	1.38967e-07	2.41608e-05	6
Deletion Peak 37	ENSG00000253889	IGLVI-38	0.342343	1.68673e-07	2.90434e-05	6
Deletion Peak 37	ENSG00000175664	TEX26	0.334604	3.30344e-07	5.45219e-05	6
Deletion Peak 37	ENSG00000188730	VWC2	0.331237	4.40035e-07	7.16357e-05	6
Deletion Peak 37	ENSG00000162595	DIRAS3	0.330179	4.81185e-07	7.79803e-05	6
Deletion Peak 37	ENSG00000227264	ACTR3BP5	0.319406	1.17339e-06	0.000170141	6
Deletion Peak 37	ENSG00000233910	GTF2F2P2	0.319406	1.17339e-06	0.000170141	6
Deletion Peak 37	ENSG00000255352	PPP1R10P1	0.319406	1.17339e-06	0.000170141	6
Deletion Peak 37	ENSG00000219940	SPTLC1P3	0.319406	1.17339e-06	0.000170141	6
Deletion Peak 37	ENSG00000173237	C11orf86	0.317863	1.32945e-06	0.000183838	6
Deletion Peak 37	ENSG00000265541	H3F3BP2	0.317863	1.32945e-06	0.000183838	6
Deletion Peak 37	ENSG00000205777	GAGE1	0.31685	1.44237e-06	0.000198686	6
Deletion Peak 37	ENSG00000178690	DYNAP	0.31632	1.50521e-06	0.000200406	6
Deletion Peak 37	ENSG00000242441	GTF2A1L	0.31632	1.50521e-06	0.000200406	6
Deletion Peak 37	ENSG00000124467	PSG8	0.316357	1.50072e-06	0.000200406	6
Deletion Peak 37	ENSG00000230062	ANKRD66	0.314777	1.70304e-06	0.000220196	6
Deletion Peak 37	ENSG00000242221	PSG2	0.314777	1.70304e-06	0.000220196	6
Deletion Peak 37	ENSG00000269113	TRABD2B	0.314777	1.70304e-06	0.000220196	6
Deletion Peak 37	ENSG00000184945	AQP12A	0.314226	1.77938e-06	0.00022924	6
Deletion Peak 37	ENSG00000174016	TENT5D	0.313234	1.92554e-06	0.000246297	6
Deletion Peak 37	ENSG00000198445	CCT8L2	0.311954	2.13074e-06	0.000269655	6
Deletion Peak 37	ENSG00000172680	MOS	0.31169	2.17561e-06	0.000270553	6
Deletion Peak 37	ENSG00000175264	CHST1	0.311031	2.29169e-06	0.000284003	6
Deletion Peak 37	ENSG00000255408	PCDHA3	0.305404	3.55274e-06	0.000435758	6
Deletion Peak 37	ENSG00000100565	LRRC74A	0.304778	3.72817e-06	0.000452625	6
Deletion Peak 37	ENSG00000233644	ARHGEF7-IT1	0.304007	3.95562e-06	0.000478617	6
Deletion Peak 37	ENSG00000185176	AQP12B	0.300921	5.00562e-06	0.000599587	6
Deletion Peak 37	ENSG00000155890	TRIM42	0.298504	6.00756e-06	0.000717202	6
Deletion Peak 37	ENSG00000254508	FBXO3-DT	0.296866	6.79229e-06	0.000802858	6
Deletion Peak 37	ENSG00000165509	MAGEC3	0.296521	6.96924e-06	0.000821064	6
Deletion Peak 37	ENSG00000119973	PRLHR	0.293522	8.70647e-06	0.000977499	6
Deletion Peak 37	ENSG00000260734	TLE7	0.293522	8.70647e-06	0.000977499	6
Deletion Peak 37	ENSG00000147256	ARHGAP36	0.29209	9.67376e-06	0.0010499	6
Deletion Peak 37	ENSG00000163499	CRYBA2	0.29209	9.67376e-06	0.0010499	6
Deletion Peak 37	ENSG00000271351	IGKV1OR2-9	0.29209	9.67376e-06	0.0010499	6
Deletion Peak 37	ENSG00000227846	UGT1A11P	0.29209	9.67376e-06	0.0010499	6
Deletion Peak 37	ENSG00000187550	SBK2	0.291088	1.04105e-05	0.00112644	6
Deletion Peak 37	ENSG00000168619	ADAM18	0.290658	1.07424e-05	0.00112827	6
Deletion Peak 37	ENSG00000179008	C14orf39	0.290658	1.07424e-05	0.00112827	6
Deletion Peak 37	ENSG00000164325	TMEM174	0.290658	1.07424e-05	0.00112827	6
Deletion Peak 37	ENSG00000108684	ASIC2	0.289226	1.19224e-05	0.00120282	6
Deletion Peak 37	ENSG00000146151	HMGCLL1	0.289226	1.19224e-05	0.00120282	6
Deletion Peak 37	ENSG00000198125	MB	0.286904	1.41012e-05	0.00138746	6
Deletion Peak 37	ENSG00000124839	RAB17	0.286388	1.46346e-05	0.00143072	6
Deletion Peak 37	ENSG00000232530	LIF-AS1	0.284931	1.62437e-05	0.00157235	6
Deletion Peak 37	ENSG00000196406	SPANXD	0.283907	1.74741e-05	0.00168688	6
Deletion Peak 37	ENSG00000223591	CENPVL1	0.283499	1.79876e-05	0.00171337	6
Deletion Peak 37	ENSG00000261272	MUC22	0.283499	1.79876e-05	0.00171337	6
Deletion Peak 37	ENSG00000162460	TMEM82	0.281923	2.01114e-05	0.00190553	6
Deletion Peak 37	ENSG00000261196	CYP4A43P	0.279415	2.39875e-05	0.00195253	6
Deletion Peak 37	ENSG00000271317	IGHD4OR15-4A	0.279415	2.39875e-05	0.00195253	6
Deletion Peak 37	ENSG00000270451	IGHD4OR15-4B	0.279415	2.39875e-05	0.00195253	6
Deletion Peak 37	ENSG00000201569	SNORD114-17	0.279415	2.39875e-05	0.00195253	6
Deletion Peak 37	ENSG00000200089	SNORD114-31	0.279415	2.39875e-05	0.00195253	6
Deletion Peak 37	ENSG00000229829	DUTP4	0.279885	2.32111e-05	0.00195253	6
Deletion Peak 37	ENSG00000236107	SCN1A-AS1	0.280045	2.29527e-05	0.00195253	6
Deletion Peak 37	ENSG00000196711	ALKAL1	0.280852	2.16885e-05	0.00195253	6
Deletion Peak 37	ENSG00000189348	FAM90A27P	0.278918	2.48344e-05	0.00201688	6
Deletion Peak 37	ENSG00000201482	SNORD115-17	0.276766	2.88404e-05	0.00218376	6
Deletion Peak 37	ENSG00000255239	TREHP1	0.276386	2.9609e-05	0.00223252	6
Deletion Peak 37	ENSG00000225968	ELFN1	0.275067	3.24267e-05	0.00242963	6
Deletion Peak 37	ENSG00000007001	UPP2	0.27492	3.27567e-05	0.00244923	6
Deletion Peak 37	ENSG00000166787	SAA3P	0.273326	3.65359e-05	0.0027148	6
Deletion Peak 37	ENSG00000205865	FAM99B	0.272506	3.86374e-05	0.00284733	6
Deletion Peak 37	ENSG00000162624	LHX8	0.272506	3.86374e-05	0.00284733	6
Deletion Peak 37	ENSG00000234228	NCLP2	0.272506	3.86374e-05	0.00284733	6
Deletion Peak 37	ENSG00000152592	DMP1	0.271163	4.23245e-05	0.00305615	6
Deletion Peak 37	ENSG00000205274	TRBV20OR9-2	0.271163	4.23245e-05	0.00305615	6
Deletion Peak 37	ENSG00000139800	ZIC5	0.271163	4.23245e-05	0.00305615	6
Deletion Peak 37	ENSG00000258027	NF1P4	0.269805	4.63903e-05	0.0033097	6
Deletion Peak 37	ENSG00000154493	C10orf90	0.269821	4.63412e-05	0.0033097	6
Deletion Peak 37	ENSG00000069018	TRPC7	0.26907	4.87432e-05	0.00347065	6
Deletion Peak 37	ENSG00000007306	CEACAM7	0.268479	5.0715e-05	0.00349972	6
Deletion Peak 37	ENSG00000255490	EIF4A2P5	0.268479	5.0715e-05	0.00349972	6
Deletion Peak 37	ENSG00000176971	FIBIN	0.268479	5.0715e-05	0.00349972	6
Deletion Peak 37	ENSG00000204481	PRAMEF14	0.268479	5.0715e-05	0.00349972	6
Deletion Peak 37	ENSG00000118271	TTR	0.268479	5.0715e-05	0.00349972	6
Deletion Peak 37	ENSG00000182040	USH1G	0.268479	5.0715e-05	0.00349972	6
Deletion Peak 37	ENSG00000124490	CRISP2	0.26829	5.1361e-05	0.00353749	6
Deletion Peak 37	ENSG00000182698	RESP18	0.267925	5.26291e-05	0.00361787	6
Deletion Peak 37	ENSG00000169306	IL1RAPL1	0.267448	5.43352e-05	0.00372087	6
Deletion Peak 37	ENSG00000203857	HSD3B1	0.267136	5.54752e-05	0.00375585	6
Deletion Peak 37	ENSG00000244122	UGT1A7	0.267136	5.54752e-05	0.00375585	6
Deletion Peak 37	ENSG00000188585	CLEC20A	0.266931	5.62387e-05	0.0037932	6
Deletion Peak 37	ENSG00000227395	EIF2AP4	0.266931	5.62387e-05	0.0037932	6
Deletion Peak 37	ENSG00000248139	CUL4AP1	0.265794	6.06535e-05	0.00403025	6
Deletion Peak 37	ENSG00000253860	IGKV3-34	0.265794	6.06535e-05	0.00403025	6
Deletion Peak 37	ENSG00000171872	KLF17	0.265794	6.06535e-05	0.00403025	6
Deletion Peak 37	ENSG00000160349	LCN1	0.265794	6.06535e-05	0.00403025	6
Deletion Peak 37	ENSG00000205279	CTXN3	0.264451	6.62838e-05	0.0043479	6
Deletion Peak 37	ENSG00000183733	FIGLA	0.263109	7.24026e-05	0.00474059	6
Deletion Peak 37	ENSG00000253580	TRMT10BP1	0.261767	7.90491e-05	0.00513819	6
Deletion Peak 37	ENSG00000227932	SELENOOLP	0.259967	8.88612e-05	0.00572404	6
Deletion Peak 37	ENSG00000179270	PCARE	0.25818	9.97245e-05	0.00640078	6
Deletion Peak 37	ENSG00000242019	KIR3DL3	0.257774	0.000102363	0.0065584	6
Deletion Peak 37	ENSG00000249462	MLLT10P2	0.257287	0.000105612	0.0067304	6
Deletion Peak 37	ENSG00000182310	SPACA6	0.256603	0.000110339	0.00701919	6
Deletion Peak 37	ENSG00000178591	DEFB125	0.256394	0.000111824	0.007101	6
Deletion Peak 37	ENSG00000155495	MAGEC1	0.256239	0.000112932	0.00712087	6
Deletion Peak 37	ENSG00000188877	POTEA	0.256154	0.000113544	0.00714687	6
Deletion Peak 37	ENSG00000227817	ARHGAP42P1	0.254971	0.000122429	0.00759932	6
Deletion Peak 37	ENSG00000172551	MUCL1	0.254971	0.000122429	0.00759932	6
Deletion Peak 37	ENSG00000187258	NPSR1	0.254971	0.000122429	0.00759932	6
Deletion Peak 37	ENSG00000179213	SIGLECL1	0.254971	0.000122429	0.00759932	6
Deletion Peak 37	ENSG00000167098	SUN5	0.254971	0.000122429	0.00759932	6
Deletion Peak 37	ENSG00000179580	RNF151	0.253612	0.00013343	0.00816889	6
Deletion Peak 37	ENSG00000236994	YBX1P9	0.253536	0.000134068	0.00819394	6
Deletion Peak 37	ENSG00000187893	CXXC1P1	0.252434	0.00014371	0.00866491	6
Deletion Peak 37	ENSG00000235768	BRD7P5	0.251976	0.000147899	0.00890254	6
Deletion Peak 37	ENSG00000187533	PRR27	0.251165	0.000155603	0.00921143	6
Deletion Peak 37	ENSG00000203923	SPANXN1	0.251165	0.000155603	0.00921143	6
Deletion Peak 37	ENSG00000219770	VN1R11P	0.251165	0.000155603	0.00921143	6
Deletion Peak 37	ENSG00000230889	SHC1P1	0.251364	0.00015368	0.00921143	6
Deletion Peak 37	ENSG00000123171	CCDC70	0.249897	0.000168411	0.00968162	6
Deletion Peak 37	ENSG00000181211	HECW1-IT1	0.249897	0.000168411	0.00968162	6
Deletion Peak 37	ENSG00000249400	HMGB3P17	0.249897	0.000168411	0.00968162	6
Deletion Peak 37	ENSG00000242207	HOXB-AS4	0.249897	0.000168411	0.00968162	6
Deletion Peak 37	ENSG00000271826	PLS3-AS1	0.249897	0.000168411	0.00968162	6
Deletion Peak 37	ENSG00000250894	PRAMEF31P	0.249897	0.000168411	0.00968162	6
Deletion Peak 38	ENSG00000197953	AADACL2	0.274826	3.29693e-05	0.00652373	104
Deletion Peak 38	ENSG00000154258	ABCA9	0.234108	0.000435732	0.035793	104
Deletion Peak 38	ENSG00000231340	ACTG1P10	0.248616	0.000182335	0.0207972	104
Deletion Peak 38	ENSG00000139985	ADAM21	0.224529	0.000752637	0.0482213	104
Deletion Peak 38	ENSG00000134917	ADAMTS8	0.228614	0.000597791	0.0429056	104
Deletion Peak 38	ENSG00000128165	ADM2	-0.253123	0.000137603	0.0174761	104
Deletion Peak 38	ENSG00000106541	AGR2	-0.267648	5.36112e-05	0.00885855	104
Deletion Peak 38	ENSG00000183773	AIFM3	-0.228051	0.000617238	0.043431	104
Deletion Peak 38	ENSG00000163568	AIM2	0.240728	0.000294722	0.0284514	104
Deletion Peak 38	ENSG00000229991	AKR1B1P1	0.241047	0.000289143	0.0281268	104
Deletion Peak 38	ENSG00000238278	ALG1L6P	0.248757	0.000180752	0.0207972	104
Deletion Peak 38	ENSG00000089847	ANKRD24	0.262843	7.36777e-05	0.0112288	104
Deletion Peak 38	ENSG00000165272	AQP3	-0.22636	0.000679141	0.0461066	104
Deletion Peak 38	ENSG00000137727	ARHGAP20	0.275097	3.23592e-05	0.00647455	104
Deletion Peak 38	ENSG00000132694	ARHGEF11	-0.312284	2.07592e-06	0.00114383	104
Deletion Peak 38	ENSG00000029153	ARNTL2	-0.307926	2.92207e-06	0.00145041	104
Deletion Peak 38	ENSG00000105409	ATP1A3	0.260307	8.69223e-05	0.0124029	104
Deletion Peak 38	ENSG00000205464	ATP6AP1L	0.244813	0.000230286	0.0243295	104
Deletion Peak 38	ENSG00000116039	ATP6V1B1	0.256175	0.000113395	0.0152678	104
Deletion Peak 38	ENSG00000123191	ATP7B	-0.250874	0.000158462	0.0192384	104
Deletion Peak 38	ENSG00000124788	ATXN1	0.299325	5.64754e-06	0.00212912	104
Deletion Peak 38	ENSG00000178999	AURKB	-0.244109	0.000240365	0.0250252	104
Deletion Peak 38	ENSG00000168062	BATF2	-0.234334	0.000430024	0.0354053	104
Deletion Peak 38	ENSG00000271532	BBIP1P1	0.253064	0.000138118	0.0174794	104
Deletion Peak 38	ENSG00000121380	BCL2L14	-0.300842	5.03551e-06	0.00200385	104
Deletion Peak 38	ENSG00000110987	BCL7A	-0.274957	3.2674e-05	0.00650123	104
Deletion Peak 38	ENSG00000236323	BMP6P1	0.255005	0.000122165	0.0160017	104
Deletion Peak 38	ENSG00000268705	BNIP3P26	0.250447	0.000162735	0.0195582	104
Deletion Peak 38	ENSG00000165810	BTNL9	-0.237885	0.000349076	0.0314916	104
Deletion Peak 38	ENSG00000156970	BUB1B	0.291155	1.03592e-05	0.00301638	104
Deletion Peak 38	ENSG00000185905	C16orf54	-0.240587	0.000297218	0.0284622	104
Deletion Peak 38	ENSG00000153446	C16orf89	0.228227	0.000611104	0.0433083	104
Deletion Peak 38	ENSG00000175262	C1orf127	-0.348765	9.52169e-08	0.000126303	104
Deletion Peak 38	ENSG00000228208	C1orf143	-0.275923	3.05714e-05	0.0062211	104
Deletion Peak 38	ENSG00000205929	C21orf62	0.232699	0.000472868	0.0373034	104
Deletion Peak 38	ENSG00000162545	CAMK2N1	-0.243054	0.00025622	0.0261439	104
Deletion Peak 38	ENSG00000164076	CAMKV	-0.260951	8.33625e-05	0.0121367	104
Deletion Peak 38	ENSG00000118200	CAMSAP2	-0.306962	3.14937e-06	0.00152051	104
Deletion Peak 38	ENSG00000135773	CAPN9	-0.25232	0.000144739	0.0179371	104
Deletion Peak 38	ENSG00000141570	CBX8	-0.226219	0.00068455	0.0461717	104
Deletion Peak 38	ENSG00000149548	CCDC15	0.297635	6.41257e-06	0.00227551	104
Deletion Peak 38	ENSG00000141519	CCDC40	-0.312881	1.9801e-06	0.00113609	104
Deletion Peak 38	ENSG00000161973	CCDC42	-0.233872	0.000441735	0.0360382	104
Deletion Peak 38	ENSG00000163040	CCDC74A	-0.228445	0.000603553	0.0431462	104
Deletion Peak 38	ENSG00000121797	CCRL2	-0.225093	0.000729252	0.0473574	104
Deletion Peak 38	ENSG00000134256	CD101	0.242418	0.000266255	0.0267746	104
Deletion Peak 38	ENSG00000185275	CD24P4	-0.248053	0.000188796	0.0211177	104
Deletion Peak 38	ENSG00000004468	CD38	-0.267773	5.31675e-05	0.00885672	104
Deletion Peak 38	ENSG00000137101	CD72	-0.328342	5.6154e-07	0.00051568	104
Deletion Peak 38	ENSG00000121594	CD80	0.295099	7.74715e-06	0.00254554	104
Deletion Peak 38	ENSG00000163814	CDCP1	-0.257584	0.000103618	0.0141645	104
Deletion Peak 38	ENSG00000111328	CDK2AP1	-0.365951	1.93338e-08	3.84689e-05	104
Deletion Peak 38	ENSG00000143126	CELSR2	-0.324962	7.44155e-07	0.000619812	104
Deletion Peak 38	ENSG00000188452	CERKL	-0.253546	0.000133984	0.017138	104
Deletion Peak 38	ENSG00000104818	CGB2	-0.229136	0.000580276	0.0422411	104
Deletion Peak 38	ENSG00000153923	CLCA3P	0.231432	0.000508757	0.0388525	104
Deletion Peak 38	ENSG00000163347	CLDN1	-0.246068	0.000213294	0.0229403	104
Deletion Peak 38	ENSG00000104938	CLEC4M	0.23284	0.000469025	0.0372465	104
Deletion Peak 38	ENSG00000070371	CLTCL1	0.243123	0.000255167	0.0261109	104
Deletion Peak 38	ENSG00000153551	CMTM7	-0.293409	8.7791e-06	0.00278251	104
Deletion Peak 38	ENSG00000170293	CMTM8	-0.225107	0.000728702	0.0473574	104
Deletion Peak 38	ENSG00000105427	CNFN	-0.284438	1.68258e-05	0.00425689	104
Deletion Peak 38	ENSG00000111799	COL12A1	0.2709	4.30854e-05	0.00779345	104
Deletion Peak 38	ENSG00000160111	CPAMD8	-0.261333	8.13134e-05	0.0120142	104
Deletion Peak 38	ENSG00000110090	CPT1A	-0.231572	0.000504665	0.0387866	104
Deletion Peak 38	ENSG00000203710	CR1	-0.223825	0.000782808	0.0492729	104
Deletion Peak 38	ENSG00000148204	CRB2	-0.233403	0.000453948	0.0367001	104
Deletion Peak 38	ENSG00000100122	CRYBB1	-0.249649	0.000171027	0.0202157	104
Deletion Peak 38	ENSG00000080200	CRYBG3	-0.278619	2.53577e-05	0.0055717	104
Deletion Peak 38	ENSG00000184371	CSF1	-0.228192	0.000612313	0.0433083	104
Deletion Peak 38	ENSG00000267091	CTBP2P7	0.232276	0.000484568	0.03781	104
Deletion Peak 38	ENSG00000008283	CYB561	-0.373699	9.13317e-09	2.36896e-05	104
Deletion Peak 38	ENSG00000120306	CYSTM1	-0.299607	5.52879e-06	0.00210653	104
Deletion Peak 38	ENSG00000204580	DDR1	-0.333272	3.70161e-07	0.000358306	104
Deletion Peak 38	ENSG00000146966	DENND2A	-0.290033	1.12429e-05	0.0031706	104
Deletion Peak 38	ENSG00000176490	DIRAS1	-0.306369	3.29748e-06	0.00153376	104
Deletion Peak 38	ENSG00000162946	DISC1	-0.256786	0.000109055	0.0147947	104
Deletion Peak 38	ENSG00000176124	DLEU1	-0.447791	2.40289e-12	1.72119e-08	104
Deletion Peak 38	ENSG00000231607	DLEU2	-0.276788	2.87973e-05	0.00606691	104
Deletion Peak 38	ENSG00000108813	DLX4	-0.277867	2.67199e-05	0.00573037	104
Deletion Peak 38	ENSG00000100206	DMC1	0.350414	8.20427e-08	0.000113014	104
Deletion Peak 38	ENSG00000185842	DNAH14	-0.23608	0.00038827	0.0334651	104
Deletion Peak 38	ENSG00000163687	DNASE1L3	-0.254853	0.000123347	0.0160061	104
Deletion Peak 38	ENSG00000259660	DNM1P47	0.298198	6.14723e-06	0.00226972	104
Deletion Peak 38	ENSG00000197635	DPP4	-0.2347	0.00042093	0.0351195	104
Deletion Peak 38	ENSG00000138166	DUSP5	-0.242277	0.000268526	0.026789	104
Deletion Peak 38	ENSG00000165891	E2F7	0.263265	7.16637e-05	0.0109685	104
Deletion Peak 38	ENSG00000101210	EEF1A2	-0.234465	0.000426746	0.0352977	104
Deletion Peak 38	ENSG00000236290	EEF1GP7	0.234953	0.000414768	0.035118	104
Deletion Peak 38	ENSG00000163577	EIF5A2	-0.249179	0.000176081	0.0205418	104
Deletion Peak 38	ENSG00000111145	ELK3	-0.273407	3.63339e-05	0.00692179	104
Deletion Peak 38	ENSG00000214595	EML6	-0.371022	1.18606e-08	2.83192e-05	104
Deletion Peak 38	ENSG00000243986	ENO1P3	-0.238475	0.000337069	0.0307179	104
Deletion Peak 38	ENSG00000111674	ENO2	-0.300452	5.18661e-06	0.00201911	104
Deletion Peak 38	ENSG00000239959	ENPP7P2	0.303128	4.23099e-06	0.00178274	104
Deletion Peak 38	ENSG00000241278	ENPP7P4	0.235798	0.000394741	0.0338221	104
Deletion Peak 38	ENSG00000120915	EPHX2	-0.304406	3.8363e-06	0.00171746	104
Deletion Peak 38	ENSG00000187266	EPOR	-0.334258	3.4026e-07	0.000338512	104
Deletion Peak 38	ENSG00000242950	ERVW-1	0.248475	0.00018393	0.0208464	104
Deletion Peak 38	ENSG00000229007	EXOSC3P1	0.233472	0.000452127	0.0366355	104
Deletion Peak 38	ENSG00000131187	F12	-0.30996	2.49282e-06	0.00129392	104
Deletion Peak 38	ENSG00000221968	FADS3	-0.322567	9.06546e-07	0.000649359	104
Deletion Peak 38	ENSG00000168672	FAM84B	-0.265253	6.28638e-05	0.00987486	104
Deletion Peak 38	ENSG00000140092	FBLN5	-0.233634	0.000447908	0.0364587	104
Deletion Peak 38	ENSG00000161243	FBXO27	-0.234534	0.000425041	0.0352455	104
Deletion Peak 38	ENSG00000220392	FCF1P5	0.225093	0.000729277	0.0473574	104
Deletion Peak 38	ENSG00000132704	FCRL2	0.257913	0.000101455	0.0139219	104
Deletion Peak 38	ENSG00000160856	FCRL3	0.225233	0.000723542	0.0473574	104
Deletion Peak 38	ENSG00000137460	FHDC1	-0.282422	1.94145e-05	0.00460483	104
Deletion Peak 38	ENSG00000119782	FKBP1B	0.266646	5.73161e-05	0.00920527	104
Deletion Peak 38	ENSG00000136068	FLNB	-0.23453	0.00042513	0.0352455	104
Deletion Peak 38	ENSG00000137942	FNBP1L	-0.245517	0.000220602	0.0235847	104
Deletion Peak 38	ENSG00000228594	FNDC10	-0.28245	1.93758e-05	0.00460483	104
Deletion Peak 38	ENSG00000054598	FOXC1	-0.23038	0.000540446	0.040249	104
Deletion Peak 38	ENSG00000129654	FOXJ1	-0.254914	0.000122867	0.0160017	104
Deletion Peak 38	ENSG00000070404	FSTL3	-0.23932	0.000320577	0.0299001	104
Deletion Peak 38	ENSG00000180340	FZD2	-0.244945	0.000228442	0.024206	104
Deletion Peak 38	ENSG00000104290	FZD3	-0.313834	1.83588e-06	0.0010779	104
Deletion Peak 38	ENSG00000145864	GABRB2	0.235034	0.000412807	0.035118	104
Deletion Peak 38	ENSG00000111886	GABRR2	0.309044	2.67806e-06	0.00137021	104
Deletion Peak 38	ENSG00000228232	GAPDHP1	-0.326652	6.46705e-07	0.000564921	104
Deletion Peak 38	ENSG00000248626	GAPDHP40	-0.225883	0.000697633	0.0463961	104
Deletion Peak 38	ENSG00000249489	GAPDHP70	0.297645	6.40787e-06	0.00227551	104
Deletion Peak 38	ENSG00000213512	GBP7	0.238625	0.000334096	0.0305246	104
Deletion Peak 38	ENSG00000205318	GCNT2P	0.272985	3.7397e-05	0.00704933	104
Deletion Peak 38	ENSG00000178295	GEN1	0.246785	0.000204122	0.0223566	104
Deletion Peak 38	ENSG00000168546	GFRA2	-0.292199	9.59688e-06	0.00286427	104
Deletion Peak 38	ENSG00000114450	GNB4	-0.239319	0.000320582	0.0299001	104
Deletion Peak 38	ENSG00000176533	GNG7	-0.293409	8.7791e-06	0.00278251	104
Deletion Peak 38	ENSG00000167083	GNGT2	0.255941	0.0001151	0.0153817	104
Deletion Peak 38	ENSG00000213420	GPC2	-0.285662	1.54164e-05	0.00405983	104
Deletion Peak 38	ENSG00000173890	GPR160	-0.295381	7.58677e-06	0.00254239	104
Deletion Peak 38	ENSG00000171659	GPR34	0.373558	9.26019e-09	2.36896e-05	104
Deletion Peak 38	ENSG00000170412	GPRC5C	-0.276894	2.85854e-05	0.00605791	104
Deletion Peak 38	ENSG00000141738	GRB7	-0.248969	0.000178395	0.0206771	104
Deletion Peak 38	ENSG00000149403	GRIK4	-0.27927	2.42318e-05	0.00549279	104
Deletion Peak 38	ENSG00000228485	GRK5-IT1	-0.2306	0.00053368	0.0399869	104
Deletion Peak 38	ENSG00000105928	GSDME	-0.357218	4.3982e-08	7.02991e-05	104
Deletion Peak 38	ENSG00000123201	GUCY1B2	-0.266787	5.67811e-05	0.00916043	104
Deletion Peak 38	ENSG00000234770	GULOP	-0.244224	0.000238689	0.0250252	104
Deletion Peak 38	ENSG00000140511	HAPLN3	-0.253405	0.00013518	0.0172295	104
Deletion Peak 38	ENSG00000144485	HES6	-0.232981	0.000465214	0.0371912	104
Deletion Peak 38	ENSG00000114455	HHLA2	0.232417	0.000480638	0.0376675	104
Deletion Peak 38	ENSG00000240929	HIST2H2BB	-0.30682	3.18434e-06	0.00152051	104
Deletion Peak 38	ENSG00000181218	HIST3H2A	-0.301062	4.95216e-06	0.00199283	104
Deletion Peak 38	ENSG00000181201	HIST3H2BA	-0.22456	0.000751344	0.0482213	104
Deletion Peak 38	ENSG00000196890	HIST3H2BB	-0.236547	0.000377741	0.0331588	104
Deletion Peak 38	ENSG00000029993	HMGB3	-0.231572	0.000504665	0.0387866	104
Deletion Peak 38	ENSG00000234878	HSPE1P1	0.295701	7.40871e-06	0.00254239	104
Deletion Peak 38	ENSG00000142798	HSPG2	-0.263547	7.03499e-05	0.0108137	104
Deletion Peak 38	ENSG00000122970	IFT81	-0.258899	9.52148e-05	0.0132143	104
Deletion Peak 38	ENSG00000240382	IGKV1-17	-0.258473	9.78633e-05	0.0134807	104
Deletion Peak 38	ENSG00000142549	IGLON5	-0.323632	8.30542e-07	0.000645722	104
Deletion Peak 38	ENSG00000253823	IGLV1-62	0.237903	0.0003487	0.0314916	104
Deletion Peak 38	ENSG00000254077	IGLV3-7	-0.247443	0.000196026	0.0216687	104
Deletion Peak 38	ENSG00000253126	IGLVI-56	0.250248	0.00016477	0.0196708	104
Deletion Peak 38	ENSG00000254308	IGLVIV-59	0.261071	8.27136e-05	0.0121367	104
Deletion Peak 38	ENSG00000104951	IL4I1	-0.270731	4.35811e-05	0.00780429	104
Deletion Peak 38	ENSG00000154059	IMPACT	-0.252701	0.000141314	0.0176347	104
Deletion Peak 38	ENSG00000173404	INSM1	-0.276304	2.9778e-05	0.00616335	104
Deletion Peak 38	ENSG00000124313	IQSEC2	-0.297212	6.61868e-06	0.00230144	104
Deletion Peak 38	ENSG00000115232	ITGA4	-0.234671	0.00042165	0.0351195	104
Deletion Peak 38	ENSG00000161638	ITGA5	-0.291719	9.94064e-06	0.00294235	104
Deletion Peak 38	ENSG00000160255	ITGB2	-0.262702	7.43607e-05	0.0112849	104
Deletion Peak 38	ENSG00000082781	ITGB5	-0.335949	2.94301e-07	0.000310012	104
Deletion Peak 38	ENSG00000135916	ITM2C	-0.288338	1.2715e-05	0.00347624	104
Deletion Peak 38	ENSG00000205730	ITPRIPL2	-0.269464	4.74687e-05	0.00825328	104
Deletion Peak 38	ENSG00000154721	JAM2	0.223825	0.000782808	0.0492729	104
Deletion Peak 38	ENSG00000173801	JUP	-0.30003	5.35497e-06	0.00206224	104
Deletion Peak 38	ENSG00000107104	KANK1	-0.278196	2.61152e-05	0.00566858	104
Deletion Peak 38	ENSG00000132854	KANK4	-0.227666	0.000630844	0.0439718	104
Deletion Peak 38	ENSG00000235422	KATNBL1P3	0.233109	0.000461758	0.0371912	104
Deletion Peak 38	ENSG00000175707	KDF1	-0.320172	1.10251e-06	0.000732995	104
Deletion Peak 38	ENSG00000135314	KHDC1	0.277915	2.6632e-05	0.00573037	104
Deletion Peak 38	ENSG00000164542	KIAA0895	-0.342031	1.73367e-07	0.00020074	104
Deletion Peak 38	ENSG00000116299	KIAA1324	-0.291155	1.03592e-05	0.00301638	104
Deletion Peak 38	ENSG00000122778	KIAA1549	-0.301552	4.77143e-06	0.00194192	104
Deletion Peak 38	ENSG00000109787	KLF3	-0.281859	2.0203e-05	0.00476033	104
Deletion Peak 38	ENSG00000197705	KLHL14	0.383418	3.46526e-09	1.12826e-05	104
Deletion Peak 38	ENSG00000171435	KSR2	-0.243263	0.000253002	0.0259635	104
Deletion Peak 38	ENSG00000089692	LAG3	-0.28538	1.57304e-05	0.00410399	104
Deletion Peak 38	ENSG00000150457	LATS2	-0.224388	0.000758581	0.048257	104
Deletion Peak 38	ENSG00000187922	LCN10	-0.336664	2.76712e-07	0.000300603	104
Deletion Peak 38	ENSG00000177984	LCN15	-0.316186	1.52139e-06	0.000955942	104
Deletion Peak 38	ENSG00000267206	LCN6	-0.319392	1.17471e-06	0.000764953	104
Deletion Peak 38	ENSG00000204001	LCN8	-0.260589	8.53457e-05	0.0122757	104
Deletion Peak 38	ENSG00000104826	LHB	-0.28045	2.23089e-05	0.00512174	104
Deletion Peak 38	ENSG00000205791	LOH12CR2	-0.225684	0.00070547	0.0467032	104
Deletion Peak 38	ENSG00000175556	LONRF3	0.231995	0.000492516	0.0380982	104
Deletion Peak 38	ENSG00000261801	LOXL1-AS1	-0.230312	0.000542561	0.040249	104
Deletion Peak 38	ENSG00000213071	LPAL2	-0.297494	6.48054e-06	0.00227551	104
Deletion Peak 38	ENSG00000139679	LPAR6	-0.232136	0.000488527	0.0379535	104
Deletion Peak 38	ENSG00000134324	LPIN1	-0.271858	4.03778e-05	0.00745428	104
Deletion Peak 38	ENSG00000175445	LPL	-0.283935	1.74382e-05	0.00430972	104
Deletion Peak 38	ENSG00000162337	LRP5	-0.273126	3.70393e-05	0.00701885	104
Deletion Peak 38	ENSG00000214425	LRRC37A4P	0.241573	0.000280152	0.0274895	104
Deletion Peak 38	ENSG00000161328	LRRC56	-0.276084	3.02339e-05	0.00618759	104
Deletion Peak 38	ENSG00000188993	LRRC66	0.248334	0.000185539	0.0208965	104
Deletion Peak 38	ENSG00000171357	LURAP1	0.233888	0.000441337	0.0360382	104
Deletion Peak 38	ENSG00000187601	MAGEH1	-0.225093	0.000729277	0.0473574	104
Deletion Peak 38	ENSG00000261366	MANEA-DT	0.285662	1.54164e-05	0.00405983	104
Deletion Peak 38	ENSG00000108984	MAP2K6	0.31482	1.69718e-06	0.00101308	104
Deletion Peak 38	ENSG00000091436	MAP3K20	-0.283902	1.74798e-05	0.00430972	104
Deletion Peak 38	ENSG00000141639	MAPK4	-0.285256	1.58703e-05	0.00410399	104
Deletion Peak 38	ENSG00000175130	MARCKSL1	-0.284394	1.68778e-05	0.00425689	104
Deletion Peak 38	ENSG00000140545	MFGE8	-0.277774	2.6894e-05	0.00573338	104
Deletion Peak 38	ENSG00000128268	MGAT3	-0.303551	4.09639e-06	0.00174657	104
Deletion Peak 38	ENSG00000171843	MLLT3	-0.242136	0.000270814	0.0269423	104
Deletion Peak 38	ENSG00000166391	MOGAT2	0.242579	0.000263688	0.0267746	104
Deletion Peak 38	ENSG00000108852	MPP2	-0.238107	0.000344511	0.0312372	104
Deletion Peak 38	ENSG00000150054	MPP7	-0.225022	0.000732157	0.0474181	104
Deletion Peak 38	ENSG00000134042	MRO	-0.357953	4.10837e-08	7.00673e-05	104
Deletion Peak 38	ENSG00000162840	MT2P1	-0.230308	0.000542693	0.040249	104
Deletion Peak 38	ENSG00000251476	MTCO1P31	0.234954	0.000414737	0.035118	104
Deletion Peak 38	ENSG00000238047	MTND1P30	0.228665	0.000596058	0.0429056	104
Deletion Peak 38	ENSG00000185697	MYBL1	0.365951	1.93338e-08	3.84689e-05	104
Deletion Peak 38	ENSG00000110400	NECTIN1	-0.238756	0.000331504	0.0303653	104
Deletion Peak 38	ENSG00000074771	NOX3	0.276223	2.99434e-05	0.00616335	104
Deletion Peak 38	ENSG00000135318	NT5E	-0.274393	3.39627e-05	0.00661072	104
Deletion Peak 38	ENSG00000205309	NT5M	-0.23129	0.000512918	0.0390854	104
Deletion Peak 38	ENSG00000189233	NUGGC	0.268336	5.12008e-05	0.0086498	104
Deletion Peak 38	ENSG00000198088	NUP62CL	-0.323408	8.45999e-07	0.000645722	104
Deletion Peak 38	ENSG00000184232	OAF	-0.260593	8.53251e-05	0.0122757	104
Deletion Peak 38	ENSG00000235823	OLMALINC	0.229882	0.000556088	0.0408959	104
Deletion Peak 38	ENSG00000243775	OSTCP1	0.249884	0.000168545	0.0199882	104
Deletion Peak 38	ENSG00000174944	P2RY14	0.23622	0.00038507	0.0333855	104
Deletion Peak 38	ENSG00000186912	P2RY4	0.264533	6.59277e-05	0.0102661	104
Deletion Peak 38	ENSG00000124507	PACSIN1	-0.267568	5.3901e-05	0.00885855	104
Deletion Peak 38	ENSG00000158639	PAGE5	0.282447	1.938e-05	0.00460483	104
Deletion Peak 38	ENSG00000107719	PALD1	-0.274421	3.38973e-05	0.00661072	104
Deletion Peak 38	ENSG00000182752	PAPPA	0.259603	9.098e-05	0.0127283	104
Deletion Peak 38	ENSG00000183570	PCBP3	-0.266847	5.65561e-05	0.00916043	104
Deletion Peak 38	ENSG00000178104	PDE4DIP	-0.239178	0.000323281	0.0299956	104
Deletion Peak 38	ENSG00000065485	PDIA5	-0.321722	9.71562e-07	0.000682284	104
Deletion Peak 38	ENSG00000139946	PELI2	-0.327497	6.02684e-07	0.000539628	104
Deletion Peak 38	ENSG00000102174	PHEX	-0.234389	0.000428637	0.0353725	104
Deletion Peak 38	ENSG00000144824	PHLDB2	-0.320878	1.04087e-06	0.000716901	104
Deletion Peak 38	ENSG00000154217	PITPNC1	-0.271435	4.15522e-05	0.00762674	104
Deletion Peak 38	ENSG00000240891	PLCXD2	-0.292423	9.43998e-06	0.00286427	104
Deletion Peak 38	ENSG00000147872	PLIN2	0.271294	4.19508e-05	0.00762674	104
Deletion Peak 38	ENSG00000164050	PLXNB1	-0.274111	3.46248e-05	0.00666714	104
Deletion Peak 38	ENSG00000124225	PMEPA1	-0.241624	0.000279296	0.0274807	104
Deletion Peak 38	ENSG00000118557	PMFBP1	0.30665	3.22655e-06	0.00152051	104
Deletion Peak 38	ENSG00000235961	PNMA6A	-0.274154	3.45251e-05	0.00666714	104
Deletion Peak 38	ENSG00000198805	PNP	-0.317919	1.32345e-06	0.000846416	104
Deletion Peak 38	ENSG00000212993	POU5F1B	-0.239186	0.000323129	0.0299956	104
Deletion Peak 38	ENSG00000155846	PPARGC1B	-0.240587	0.000297218	0.0284622	104
Deletion Peak 38	ENSG00000213889	PPM1N	-0.248616	0.000182335	0.0207972	104
Deletion Peak 38	ENSG00000167815	PRDX2	-0.31482	1.69718e-06	0.00101308	104
Deletion Peak 38	ENSG00000251656	PRELID3BP5	0.229706	0.00056169	0.0411389	104
Deletion Peak 38	ENSG00000139174	PRICKLE1	-0.303833	4.00891e-06	0.00174657	104
Deletion Peak 38	ENSG00000154229	PRKCA	-0.255941	0.0001151	0.0153817	104
Deletion Peak 38	ENSG00000113494	PRLR	0.233521	0.000450842	0.0366143	104
Deletion Peak 38	ENSG00000186654	PRR5	-0.284253	1.70481e-05	0.00426976	104
Deletion Peak 38	ENSG00000122378	PRXL2A	-0.24235	0.000267351	0.0267746	104
Deletion Peak 38	ENSG00000204540	PSORS1C1	0.268958	4.91101e-05	0.00837561	104
Deletion Peak 38	ENSG00000159335	PTMS	-0.262279	7.64457e-05	0.0114079	104
Deletion Peak 38	ENSG00000105649	RAB3A	-0.230868	0.000525531	0.0396251	104
Deletion Peak 38	ENSG00000131759	RARA	-0.224107	0.000770608	0.0488484	104
Deletion Peak 38	ENSG00000136161	RCBTB2	-0.227065	0.000652683	0.0448672	104
Deletion Peak 38	ENSG00000169891	REPS2	-0.307777	2.9563e-06	0.00145041	104
Deletion Peak 38	ENSG00000205517	RGL3	-0.304671	3.75885e-06	0.00171746	104
Deletion Peak 38	ENSG00000131721	RHOXF2	0.237206	0.00036335	0.0321318	104
Deletion Peak 38	ENSG00000203989	RHOXF2B	0.243545	0.000248722	0.0256714	104
Deletion Peak 38	ENSG00000166532	RIMKLB	-0.312566	2.03016e-06	0.00113609	104
Deletion Peak 38	ENSG00000125844	RRBP1	-0.230868	0.000525531	0.0396251	104
Deletion Peak 38	ENSG00000180245	RRH	0.246644	0.000205894	0.0224137	104
Deletion Peak 38	ENSG00000171848	RRM2	-0.223691	0.000788651	0.0494668	104
Deletion Peak 38	ENSG00000169218	RSPO1	-0.26242	7.57433e-05	0.0113504	104
Deletion Peak 38	ENSG00000196154	S100A4	-0.225938	0.000695488	0.0463853	104
Deletion Peak 38	ENSG00000267534	S1PR2	-0.228348	0.000606903	0.0432992	104
Deletion Peak 38	ENSG00000101347	SAMHD1	-0.249461	0.00017303	0.0203182	104
Deletion Peak 38	ENSG00000155307	SAMSN1	0.246644	0.000205894	0.0224137	104
Deletion Peak 38	ENSG00000198794	SCAMP5	-0.252705	0.000141279	0.0176347	104
Deletion Peak 38	ENSG00000166922	SCG5	0.278198	2.61124e-05	0.00566858	104
Deletion Peak 38	ENSG00000136531	SCN2A	-0.269815	4.63588e-05	0.00817901	104
Deletion Peak 38	ENSG00000162512	SDC3	-0.352854	6.57196e-08	9.415e-05	104
Deletion Peak 38	ENSG00000267361	SEC24AP1	0.297494	6.48058e-06	0.00227551	104
Deletion Peak 38	ENSG00000168528	SERINC2	-0.263876	6.88426e-05	0.010661	104
Deletion Peak 38	ENSG00000135919	SERPINE2	-0.23115	0.000517091	0.0392364	104
Deletion Peak 38	ENSG00000130766	SESN2	-0.249039	0.000177625	0.0206547	104
Deletion Peak 38	ENSG00000149212	SESN3	0.253546	0.000133984	0.017138	104
Deletion Peak 38	ENSG00000239570	SETP11	0.27231	3.91546e-05	0.007342	104
Deletion Peak 38	ENSG00000111252	SH2B3	-0.224811	0.000740872	0.0478096	104
Deletion Peak 38	ENSG00000104611	SH2D4A	-0.250545	0.000161744	0.0195046	104
Deletion Peak 38	ENSG00000125089	SH3TC1	-0.224388	0.000758584	0.048257	104
Deletion Peak 38	ENSG00000178343	SHISA3	-0.236212	0.000385271	0.0333855	104
Deletion Peak 38	ENSG00000254521	SIGLEC12	-0.342169	1.71277e-07	0.00020074	104
Deletion Peak 38	ENSG00000105492	SIGLEC6	-0.268125	5.19299e-05	0.00873178	104
Deletion Peak 38	ENSG00000101082	SLA2	-0.230727	0.000529799	0.0397794	104
Deletion Peak 38	ENSG00000221955	SLC12A8	-0.231431	0.000508776	0.0388525	104
Deletion Peak 38	ENSG00000141469	SLC14A1	0.246362	0.000209483	0.0226666	104
Deletion Peak 38	ENSG00000170190	SLC16A5	0.279323	2.41412e-05	0.00549279	104
Deletion Peak 38	ENSG00000100156	SLC16A8	0.24101	0.000289789	0.0281268	104
Deletion Peak 38	ENSG00000165449	SLC16A9	-0.254422	0.000126765	0.0163902	104
Deletion Peak 38	ENSG00000173638	SLC19A1	-0.227769	0.000627179	0.0438719	104
Deletion Peak 38	ENSG00000178537	SLC25A20	-0.230304	0.000542796	0.040249	104
Deletion Peak 38	ENSG00000153291	SLC25A27	-0.241041	0.00028925	0.0281268	104
Deletion Peak 38	ENSG00000266909	SLC25A6P4	0.230044	0.000550949	0.040685	104
Deletion Peak 38	ENSG00000142583	SLC2A5	-0.227417	0.000639791	0.0443213	104
Deletion Peak 38	ENSG00000176273	SLC35G1	-0.234835	0.000417624	0.0351195	104
Deletion Peak 38	ENSG00000157800	SLC37A3	0.271294	4.19508e-05	0.00762674	104
Deletion Peak 38	ENSG00000141873	SLC39A3	-0.302424	4.46482e-06	0.00183802	104
Deletion Peak 38	ENSG00000070214	SLC44A1	-0.312707	2.00764e-06	0.00113609	104
Deletion Peak 38	ENSG00000154025	SLC5A10	-0.275238	3.20472e-05	0.00644814	104
Deletion Peak 38	ENSG00000065054	SLC9A3R2	-0.30049	5.17191e-06	0.00201911	104
Deletion Peak 38	ENSG00000236320	SLFN14	0.25256	0.000142571	0.0177298	104
Deletion Peak 38	ENSG00000166949	SMAD3	-0.335385	3.08922e-07	0.000316116	104
Deletion Peak 38	ENSG00000184785	SMIM10	-0.226279	0.00068224	0.0461717	104
Deletion Peak 38	ENSG00000240204	SMKR1	-0.30823	2.85378e-06	0.00143955	104
Deletion Peak 38	ENSG00000198732	SMOC1	-0.285023	1.61372e-05	0.00412825	104
Deletion Peak 38	ENSG00000188004	SNHG28	-0.248672	0.000181708	0.0207972	104
Deletion Peak 38	ENSG00000207279	SNORD116-24	0.29524	7.66651e-06	0.00254239	104
Deletion Peak 38	ENSG00000267203	SNRPGP4	0.342005	1.73752e-07	0.00020074	104
Deletion Peak 38	ENSG00000101400	SNTA1	-0.232276	0.000484568	0.03781	104
Deletion Peak 38	ENSG00000157734	SNX22	-0.228191	0.000612322	0.0433083	104
Deletion Peak 38	ENSG00000158482	SNX29P1	-0.239038	0.000326001	0.0301698	104
Deletion Peak 38	ENSG00000224465	SOCS2P2	0.26982	4.63432e-05	0.00817901	104
Deletion Peak 38	ENSG00000005513	SOX8	-0.231504	0.000506649	0.0388525	104
Deletion Peak 38	ENSG00000164500	SPATA48	-0.279076	2.45614e-05	0.00551124	104
Deletion Peak 38	ENSG00000116096	SPR	-0.226111	0.000688744	0.0463672	104
Deletion Peak 38	ENSG00000123178	SPRYD7	-0.579916	2.39766e-21	2.86241e-17	104
Deletion Peak 38	ENSG00000160460	SPTBN4	-0.228502	0.000601623	0.0430942	104
Deletion Peak 38	ENSG00000145687	SSBP2	-0.326088	6.77745e-07	0.000577939	104
Deletion Peak 38	ENSG00000157216	SSBP3	-0.236361	0.000381895	0.0333599	104
Deletion Peak 38	ENSG00000117155	SSX2IP	-0.358486	3.90949e-08	7.00093e-05	104
Deletion Peak 38	ENSG00000130413	STK33	-0.234707	0.000420763	0.0351195	104
Deletion Peak 38	ENSG00000099365	STX1B	0.262561	7.50497e-05	0.0112937	104
Deletion Peak 38	ENSG00000271236	SUMO2P15	0.240446	0.000299729	0.0285504	104
Deletion Peak 38	ENSG00000054654	SYNE2	0.246503	0.000207682	0.0225397	104
Deletion Peak 38	ENSG00000100321	SYNGR1	-0.250588	0.000161312	0.0195046	104
Deletion Peak 38	ENSG00000171992	SYNPO	-0.259885	8.9336e-05	0.0125473	104
Deletion Peak 38	ENSG00000103528	SYT17	0.363839	2.36407e-08	4.45628e-05	104
Deletion Peak 38	ENSG00000170921	TANC2	-0.279042	2.46209e-05	0.00551124	104
Deletion Peak 38	ENSG00000204634	TBC1D8	0.238756	0.000331504	0.0303653	104
Deletion Peak 38	ENSG00000109436	TBC1D9	-0.249461	0.00017303	0.0203182	104
Deletion Peak 38	ENSG00000204219	TCEA3	-0.270735	4.35691e-05	0.00780429	104
Deletion Peak 38	ENSG00000158246	TENT5B	-0.262614	7.47888e-05	0.0112937	104
Deletion Peak 38	ENSG00000092969	TGFB2	-0.280732	2.18713e-05	0.00511974	104
Deletion Peak 38	ENSG00000232480	TGFB2-AS1	-0.22801	0.000618663	0.0434459	104
Deletion Peak 38	ENSG00000101342	TLDC2	-0.248475	0.00018393	0.0208464	104
Deletion Peak 38	ENSG00000228828	TLK2P2	0.252983	0.00013883	0.0175077	104
Deletion Peak 38	ENSG00000095587	TLL2	-0.291035	1.04506e-05	0.00301845	104
Deletion Peak 38	ENSG00000167608	TMC4	0.223543	0.000795185	0.0497025	104
Deletion Peak 38	ENSG00000133069	TMCC2	-0.239742	0.000312611	0.0295413	104
Deletion Peak 38	ENSG00000205084	TMEM231	-0.382009	3.99569e-09	1.19255e-05	104
Deletion Peak 38	ENSG00000262583	TMEM231P1	-0.269322	4.79229e-05	0.00829158	104
Deletion Peak 38	ENSG00000145014	TMEM44	0.261575	8.00432e-05	0.0118952	104
Deletion Peak 38	ENSG00000087128	TMPRSS11E	-0.236183	0.000385916	0.0333855	104
Deletion Peak 38	ENSG00000137648	TMPRSS4	-0.258843	9.55604e-05	0.0132143	104
Deletion Peak 38	ENSG00000028137	TNFRSF1B	-0.287775	1.32434e-05	0.00356627	104
Deletion Peak 38	ENSG00000175274	TP53I11	-0.269041	4.88387e-05	0.00836918	104
Deletion Peak 38	ENSG00000226415	TPI1P1	-0.243545	0.000248722	0.0256714	104
Deletion Peak 38	ENSG00000132958	TPTE2	-0.255214	0.000120554	0.0158737	104
Deletion Peak 38	ENSG00000232869	TRBV29-1	0.236291	0.000383478	0.0333855	104
Deletion Peak 38	ENSG00000204977	TRIM13	-0.595833	1.00442e-22	1.79866e-18	104
Deletion Peak 38	ENSG00000132481	TRIM47	-0.290874	1.05747e-05	0.00302986	104
Deletion Peak 38	ENSG00000100505	TRIM9	0.223966	0.000776686	0.04906	104
Deletion Peak 38	ENSG00000104447	TRPS1	-0.241996	0.000273121	0.0270965	104
Deletion Peak 38	ENSG00000204296	TSBP1	0.228614	0.000597791	0.0429056	104
Deletion Peak 38	ENSG00000182463	TSHZ2	0.323202	8.60473e-07	0.000645722	104
Deletion Peak 38	ENSG00000182612	TSPAN10	0.224389	0.000758574	0.048257	104
Deletion Peak 38	ENSG00000106537	TSPAN13	-0.433846	1.32721e-11	7.92234e-08	104
Deletion Peak 38	ENSG00000108219	TSPAN14	-0.243263	0.000253002	0.0259635	104
Deletion Peak 38	ENSG00000168785	TSPAN5	-0.283831	1.75686e-05	0.00430972	104
Deletion Peak 38	ENSG00000100154	TTC28	0.226642	0.000668441	0.0456874	104
Deletion Peak 38	ENSG00000037042	TUBG2	0.393137	1.27308e-09	5.37376e-06	104
Deletion Peak 38	ENSG00000137831	UACA	-0.237653	0.000353897	0.0316871	104
Deletion Peak 38	ENSG00000162543	UBXN10	-0.265507	6.18165e-05	0.00975311	104
Deletion Peak 38	ENSG00000109424	UCP1	0.224716	0.000744807	0.0479771	104
Deletion Peak 38	ENSG00000198722	UNC13B	-0.251331	0.000153999	0.0188241	104
Deletion Peak 38	ENSG00000232366	VDAC1P9	0.292282	9.5381e-06	0.00286427	104
Deletion Peak 38	ENSG00000182853	VMO1	-0.236763	0.000372983	0.0328216	104
Deletion Peak 38	ENSG00000268545	VN1R107P	0.242559	0.000264001	0.0267746	104
Deletion Peak 38	ENSG00000235974	VN2R19P	0.232981	0.000465214	0.0371912	104
Deletion Peak 38	ENSG00000093134	VNN3	0.234812	0.000418196	0.0351195	104
Deletion Peak 38	ENSG00000176428	VPS37D	0.245237	0.000224411	0.0238495	104
Deletion Peak 38	ENSG00000186806	VSIG10L	-0.392574	1.35038e-09	5.37376e-06	104
Deletion Peak 38	ENSG00000163032	VSNL1	0.248265	0.00018634	0.0209209	104
Deletion Peak 38	ENSG00000169085	VXN	0.237347	0.000360341	0.0320239	104
Deletion Peak 38	ENSG00000158023	WDR66	-0.261012	8.30349e-05	0.0121367	104
Deletion Peak 38	ENSG00000101443	WFDC2	0.227369	0.000641544	0.0443569	104
Deletion Peak 38	ENSG00000125084	WNT1	-0.264549	6.58583e-05	0.0102661	104
Deletion Peak 38	ENSG00000169884	WNT10B	-0.356937	4.51453e-08	7.02991e-05	104
Deletion Peak 38	ENSG00000214185	XPOTP1	-0.323132	8.6541e-07	0.000645722	104
Deletion Peak 38	ENSG00000115085	ZAP70	-0.269463	4.74711e-05	0.00825328	104
Deletion Peak 38	ENSG00000159714	ZDHHC1	-0.303645	4.06692e-06	0.00174657	104
Deletion Peak 38	ENSG00000225192	ZNF33BP1	0.238897	0.000328742	0.0303451	104
Deletion Peak 38	ENSG00000074657	ZNF532	0.292564	9.34276e-06	0.00285992	104
Deletion Peak 42	ENSG00000203926	SPANXA2	0.3648	2.15783e-08	0.000154565	13
Deletion Peak 42	ENSG00000198021	SPANXA1	0.345734	1.24917e-07	0.000639128	13
Deletion Peak 42	ENSG00000135413	LACRT	0.301624	4.74539e-06	0.00472101	13
Deletion Peak 42	ENSG00000217824	SNRPEP6	0.301624	4.74539e-06	0.00472101	13
Deletion Peak 42	ENSG00000188730	VWC2	0.302765	4.35023e-06	0.00472101	13
Deletion Peak 42	ENSG00000227109	CRIP1P3	0.303121	4.23351e-06	0.00472101	13
Deletion Peak 42	ENSG00000225990	SNRPEP7	0.303121	4.23351e-06	0.00472101	13
Deletion Peak 42	ENSG00000222028	PSMB11	0.304142	3.91484e-06	0.00472101	13
Deletion Peak 42	ENSG00000186572	DEFB107A	0.304618	3.77446e-06	0.00472101	13
Deletion Peak 42	ENSG00000198129	DEFB107B	0.304618	3.77446e-06	0.00472101	13
Deletion Peak 43	ENSG00000230086	VN1R96P	0.406424	3.0695e-10	5.49671e-06	17
Deletion Peak 43	ENSG00000249995	ECM1P2	0.370923	1.19758e-08	8.57824e-05	17
Deletion Peak 43	ENSG00000179751	SYCN	0.341299	1.84877e-07	0.000331068	17
Deletion Peak 43	ENSG00000239919	SNRPGP3	0.344741	1.3645e-07	0.000331068	17
Deletion Peak 43	ENSG00000259461	ANP32BP3	0.320134	1.10597e-06	0.00107055	17
Deletion Peak 43	ENSG00000223460	GAPDHP69	0.303879	3.99459e-06	0.00308447	17
Deletion Peak 43	ENSG00000203926	SPANXA2	0.290619	1.07729e-05	0.00584594	17
Deletion Peak 43	ENSG00000198021	SPANXA1	0.289578	1.16218e-05	0.00612108	17
Deletion Peak 43	ENSG00000169676	DRD5	0.288082	1.29532e-05	0.00644331	17
Deletion Peak 43	ENSG00000249462	MLLT10P2	0.284651	1.65716e-05	0.00780936	17
Deletion Peak 43	ENSG00000258565	BLZF2P	0.284744	1.64622e-05	0.00780936	17
Deletion Peak 46	ENSG00000234644	OTX2P1	0.364861	2.14525e-08	5.91018e-05	7
Deletion Peak 46	ENSG00000203740	METTL11B	0.32317	8.62729e-07	0.00128744	7
Deletion Peak 46	ENSG00000149651	SPINT4	0.32317	8.62729e-07	0.00128744	7
Deletion Peak 46	ENSG00000227412	STK33P1	0.321605	9.80899e-07	0.00135119	7
Deletion Peak 46	ENSG00000258531	BANF1P1	0.318475	1.26528e-06	0.00151053	7
Deletion Peak 46	ENSG00000255794	RMST	0.318475	1.26528e-06	0.00151053	7
Deletion Peak 46	ENSG00000068781	STON1-GTF2A1L	0.309476	2.5892e-06	0.0026495	7
Deletion Peak 46	ENSG00000227002	SNRPEP10	0.293535	8.69781e-06	0.00759786	7
Deletion Peak 46	ENSG00000259691	FKBP1AP2	0.289122	1.20132e-05	0.00935333	7
Deletion Peak 46	ENSG00000235529	AGAP1-IT1	0.287808	1.3212e-05	0.00965687	7
Deletion Peak 46	ENSG00000254381	TUBB8P5	0.287808	1.3212e-05	0.00965687	7
